# Supplementary material for: 2-(2,3,5,6-Tetra­methyl­benzyl­sulfan­yl)pyridine N-oxide
Source: Acta Crystallogr Sect E Struct Rep Online. 2008 Sep 20;64(Pt 10):o1975. doi: 10.1107/S1600536808029747 (PMC2959274; doi:10.1107/S1600536808029747)
Supplement: Supplementary file 1 [file e-64-o1975-sup1.cif]

##############################################################################
###                                                                        ###
###        Electronic paper (Acta Crystallographica Section E)             ###
###                                                                        ###
##############################################################################
#                                                                            #
# This CIF contains the data in a paper accepted for publication in Acta     #
# Crystallographica Section E. It conforms to the requirements of Notes      #
# for Authors for Section E, and has been peer reviewed under the auspices   #
# of the IUCr Commission on Journals.                                        #
#                                                                            #
# Full details of the Crystallographic Information File format               #
# are given in the paper "The Crystallographic Information File (CIF):       #
# a New Standard Archive File for Crystallography" by S. R. Hall, F. H.      #
# Allen and I. D. Brown [Acta Cryst. (1991), A47, 655-685].                  #
#                                                                            #
# The current version of the core CIF dictionary is obtainable from          #
# ftp://ftp.iucr.org/pub/cif_core.dic. The current version number is 2.4.    #
#                                                                            #
# Software is freely available for graphical display of the structure(s) in  #
# this CIF.  For information consult the CIF home page http://www.iucr.org/  #
# cif/home.html                                                              #
#                                                                            #
# This file may be used for bona fide research purposes within the           #
# scientific community so long as proper attribution is given to the journal # 
# article from which it was obtained.                                        #
#                                                                            #
##############################################################################
                                             
data_global
_audit_creation_method     'form.cif (version 2.0)'
_journal_data_validation_number     ?
_journal_date_recd_electronic     2008-09-05
_journal_date_accepted     2008-09-16
_journal_name_full     'Acta Crystallographica, Section E'
_journal_year     2008
_journal_volume     64
_journal_issue     10
_journal_page_first     o1975
_journal_page_last     o1975
_journal_paper_category     QO
_journal_coeditor_code     SG2262
_publ_contact_author_name     'Ravindran Durai Nayagam, B'
_publ_contact_author_address
;
Department of Chemistry
Popes College
Sawyerpuram 628251
Tamilnadu
India
;
_publ_contact_author_email     'b_ravidurai@yahoo.com'
_publ_contact_author_fax     '?'
_publ_contact_author_phone     '+91944329038'
_publ_section_title
;
2-(2,3,5,6-Tetramethylbenzylsulfanyl)pyridine N-oxide
;
loop_
    _publ_author_name
    _publ_author_address
    'Ravindran Durai Nayagam, B.'
;
Department of Chemistry
Popes College
Sawyerpuram 628 251
Tamilnadu
India
;
    'Samuel Robinson Jebas'
;
Department of Physics
Karunya University
Karunya Nagar
Coimbatore 641 114
India
;
    'Jebaraj Devadasan, J.'
;
Department of Physics
Popes College
Sawyerpuram 628 251
Tamilnadu
India
;
    'Dieter Schollmeyer'
;
Institut f\"ur Organische Chemie
Universit\"at Mainz
Duesbergweg 10-14
55099 Mainz
Germany
;
data_I
_audit_creation_method     SHELXL-97
_chemical_name_systematic
;
2-(2,3,5,6-Tetramethylbenzylsulfanyl)pyridine N-oxide
;
_chemical_name_common     '2-(1-oxo-2-pyridylsulfanylmethyl)durene'
_chemical_formula_moiety     'C16 H19 N O S'
_chemical_formula_sum     'C16 H19 N O S'
_chemical_formula_iupac     'C16 H19 N O S'
_chemical_formula_weight     273.38
_chemical_melting_point     ?
_symmetry_cell_setting     monoclinic
_symmetry_space_group_name_H-M     'P 21/c'
_symmetry_space_group_name_Hall     '-P 2ybc'
loop_
    _symmetry_equiv_pos_as_xyz
    'x, y, z'
    '-x, y+1/2, -z+1/2'
    '-x, -y, -z'
    'x, -y-1/2, z-1/2'
_cell_length_a     16.601(6)
_cell_length_b     9.1562(8)
_cell_length_c     9.696(4)
_cell_angle_alpha     90.00
_cell_angle_beta     106.098(16)
_cell_angle_gamma     90.00
_cell_volume     1416.1(7)
_cell_formula_units_Z     4
_cell_measurement_reflns_used     25
_cell_measurement_theta_min     36
_cell_measurement_theta_max     45
_cell_measurement_temperature     193(2)
_exptl_crystal_description     plate
_exptl_crystal_colour     colourless
_exptl_crystal_size_max     0.51
_exptl_crystal_size_mid     0.38
_exptl_crystal_size_min     0.03
_exptl_crystal_density_diffrn     1.282
_exptl_crystal_density_meas     ?
_exptl_crystal_density_method     'not measured'
_exptl_crystal_F_000     584
_exptl_absorpt_coefficient_mu     1.948
_exptl_absorpt_correction_type     'psi-scan'
_exptl_absorpt_process_details     '(CORINC; Dr\"ager & Gattow, 1971)'
_exptl_absorpt_correction_T_min     0.48
_exptl_absorpt_correction_T_max     0.96
_exptl_special_details
;
;
_diffrn_ambient_temperature     193(2)
_diffrn_radiation_type     CuK\a
_diffrn_radiation_wavelength     1.54178
_diffrn_radiation_monochromator     graphite
_diffrn_measurement_device_type     'Enraf--Nonius CAD-4'
_diffrn_measurement_device     '\k-geometry diffractometer'
_diffrn_measurement_method     \w/2\q
_diffrn_detector_area_resol_mean     ?
_diffrn_reflns_number     2848
_diffrn_reflns_av_R_equivalents     0.0640
_diffrn_reflns_av_sigmaI/netI     0.0303
_diffrn_reflns_theta_min     2.77
_diffrn_reflns_theta_max     69.93
_diffrn_reflns_theta_full     69.93
_diffrn_measured_fraction_theta_max     0.998
_diffrn_measured_fraction_theta_full     0.998
_diffrn_reflns_limit_h_min     -19
_diffrn_reflns_limit_h_max     20
_diffrn_reflns_limit_k_min     -11
_diffrn_reflns_limit_k_max     0
_diffrn_reflns_limit_l_min     -11
_diffrn_reflns_limit_l_max     0
_diffrn_standards_number     3
_diffrn_standards_interval_count     ?
_diffrn_standards_interval_time     60
_diffrn_standards_decay_%     2
_refine_special_details
;
Refinement of <i>F</i>^2^ against ALL reflections. The weighted <i>R</i>-factor
<i>wR</i> and goodness of fit <i>S</i> are based on <i>F</i>^2^, conventional
<i>R</i>-factors <i>R</i> are based on <i>F</i>, with <i>F</i> set to zero for
negative <i>F</i>^2^. The threshold expression of <i>F</i>^2^ >
\s(<i>F</i>^2^) is used only for calculating <i>R</i>-factors(gt) <i>etc</i>.
and is not relevant to the choice of reflections for refinement.
<i>R</i>-factors based on <i>F</i>^2^ are statistically about twice as large
as those based on <i>F</i>, and <i>R</i>- factors based on ALL data will be
even larger.
;
_reflns_number_total     2672
_reflns_number_gt     2322
_reflns_threshold_expression     I>2\s(I)
_refine_ls_structure_factor_coef     Fsqd
_refine_ls_matrix_type     full
_refine_ls_R_factor_all     0.0572
_refine_ls_R_factor_gt     0.0499
_refine_ls_wR_factor_ref     0.1443
_refine_ls_wR_factor_obs     0.1366
_refine_ls_goodness_of_fit_ref     1.046
_refine_ls_restrained_S_all     1.046
_refine_ls_number_reflns     2672
_refine_ls_number_parameters     176
_refine_ls_number_restraints     0
_refine_ls_hydrogen_treatment     constr
_refine_ls_weighting_scheme     calc
_refine_ls_weighting_details
         'calc w=1/[\s^2^(Fo^2^)+(0.0919P)^2^+0.3984P] where P=(Fo^2^+2Fc^2^)/3'
_atom_sites_solution_hydrogens     geom
_atom_sites_solution_primary     direct
_atom_sites_solution_secondary     difmap
_refine_ls_shift/su_max     0.000
_refine_ls_shift/su_mean     0.000
_refine_diff_density_max     0.358
_refine_diff_density_min     -0.338
_refine_ls_extinction_method     none
_refine_ls_extinction_coef     ?
loop_
    _atom_type_symbol
    _atom_type_description
    _atom_type_scat_dispersion_real
    _atom_type_scat_dispersion_imag
    _atom_type_scat_source
    'C' 'C' 0.0181 0.0091
                         'International Tables Vol C Tables 4.2.6.8 and 6.1.1.4'
    'H' 'H' 0.0000 0.0000
                         'International Tables Vol C Tables 4.2.6.8 and 6.1.1.4'
    'N' 'N' 0.0311 0.0180
                         'International Tables Vol C Tables 4.2.6.8 and 6.1.1.4'
    'O' 'O' 0.0492 0.0322
                         'International Tables Vol C Tables 4.2.6.8 and 6.1.1.4'
    'S' 'S' 0.3331 0.5567
                         'International Tables Vol C Tables 4.2.6.8 and 6.1.1.4'
_computing_data_collection     'CAD-4 Software (Enraf--Nonius, 1989)'
_computing_cell_refinement     'CAD-4 Software (Enraf--Nonius, 1989)'
_computing_data_reduction     'CORINC (Dr\"ager & Gattow, 1971)'
_computing_structure_solution     'SHELXS97 (Sheldrick, 2008)'
_computing_structure_refinement     'SHELXL97 (Sheldrick, 2008)'
_computing_molecular_graphics     'SHELXTL (Sheldrick, 2008)'
_computing_publication_material
;
SHELXTL (Sheldrick, 2008) and PLATON (Spek, 2003)
;
loop_
    _atom_site_type_symbol
    _atom_site_label
    _atom_site_fract_x
    _atom_site_fract_y
    _atom_site_fract_z
    _atom_site_U_iso_or_equiv
    _atom_site_adp_type
    _atom_site_calc_flag
    _atom_site_refinement_flags
    _atom_site_occupancy
    _atom_site_disorder_assembly
    _atom_site_disorder_group
    C C1 0.37023(12) 0.4717(2) 0.5511(2) 0.0350(4) Uani d . 1 . .
    C C2 0.34830(13) 0.5167(2) 0.4094(2) 0.0410(5) Uani d . 1 . .
    H H2 0.3054 0.4668 0.3400 0.049 Uiso calc R 1 . .
    C C3 0.38878(15) 0.6342(3) 0.3689(3) 0.0482(6) Uani d . 1 . .
    H H3 0.3745 0.6647 0.2715 0.058 Uiso calc R 1 . .
    C C4 0.45024(14) 0.7067(2) 0.4716(3) 0.0468(5) Uani d . 1 . .
    H H4 0.4775 0.7892 0.4456 0.056 Uiso calc R 1 . .
    C C5 0.47167(14) 0.6594(2) 0.6111(3) 0.0445(5) Uani d . 1 . .
    H H5 0.5141 0.7092 0.6814 0.053 Uiso calc R 1 . .
    N N6 0.43286(11) 0.54200(19) 0.65006(19) 0.0382(4) Uani d . 1 . .
    O O7 0.45448(11) 0.49322(19) 0.78177(17) 0.0531(4) Uani d . 1 . .
    S S8 0.32907(3) 0.32912(5) 0.62989(5) 0.0394(2) Uani d . 1 . .
    C C9 0.24486(13) 0.2652(2) 0.4783(2) 0.0392(5) Uani d . 1 . .
    H H9A 0.2073 0.3471 0.4354 0.047 Uiso calc R 1 . .
    H H9B 0.2681 0.2226 0.4037 0.047 Uiso calc R 1 . .
    C C10 0.19752(13) 0.1513(2) 0.5361(2) 0.0351(4) Uani d . 1 . .
    C C11 0.13472(12) 0.1944(2) 0.5995(2) 0.0381(5) Uani d . 1 . .
    C C12 0.09035(13) 0.0877(3) 0.6508(2) 0.0453(5) Uani d . 1 . .
    C C13 0.11026(15) -0.0575(3) 0.6389(3) 0.0516(6) Uani d . 1 . .
    H H13 0.0796 -0.1297 0.6733 0.062 Uiso calc R 1 . .
    C C14 0.17289(15) -0.1027(2) 0.5791(3) 0.0464(5) Uani d . 1 . .
    C C15 0.21801(13) 0.0032(2) 0.5273(2) 0.0389(5) Uani d . 1 . .
    C C16 0.11488(16) 0.3533(3) 0.6159(3) 0.0528(6) Uani d . 1 . .
    H H16A 0.0581 0.3748 0.5559 0.079 Uiso calc R 1 . .
    H H16B 0.1553 0.4146 0.5857 0.079 Uiso calc R 1 . .
    H H16C 0.1183 0.3736 0.7166 0.079 Uiso calc R 1 . .
    C C17 0.02163(17) 0.1289(4) 0.7180(3) 0.0671(8) Uani d . 1 . .
    H H17A -0.0016 0.0403 0.7488 0.101 Uiso calc R 1 . .
    H H17B -0.0228 0.1812 0.6475 0.101 Uiso calc R 1 . .
    H H17C 0.0447 0.1920 0.8013 0.101 Uiso calc R 1 . .
    C C18 0.1893(2) -0.2643(3) 0.5698(4) 0.0711(8) Uani d . 1 . .
    H H18A 0.1825 -0.2913 0.4694 0.107 Uiso calc R 1 . .
    H H18B 0.1494 -0.3197 0.6072 0.107 Uiso calc R 1 . .
    H H18C 0.2466 -0.2866 0.6267 0.107 Uiso calc R 1 . .
    C C19 0.28812(17) -0.0409(3) 0.4648(3) 0.0552(6) Uani d . 1 . .
    H H19A 0.2969 -0.1467 0.4750 0.083 Uiso calc R 1 . .
    H H19B 0.3397 0.0099 0.5158 0.083 Uiso calc R 1 . .
    H H19C 0.2733 -0.0147 0.3628 0.083 Uiso calc R 1 . .
loop_
    _atom_site_aniso_label
    _atom_site_aniso_U_11
    _atom_site_aniso_U_22
    _atom_site_aniso_U_33
    _atom_site_aniso_U_12
    _atom_site_aniso_U_13
    _atom_site_aniso_U_23
    C1 0.0376(10) 0.0298(9) 0.0427(11) 0.0045(8) 0.0200(8) -0.0011(8)
    C2 0.0424(11) 0.0396(11) 0.0453(12) 0.0042(9) 0.0192(9) 0.0034(9)
    C3 0.0505(12) 0.0450(12) 0.0568(14) 0.0085(10) 0.0277(11) 0.0131(11)
    C4 0.0454(12) 0.0355(11) 0.0695(15) 0.0044(9) 0.0327(11) 0.0055(11)
    C5 0.0434(11) 0.0348(11) 0.0628(14) -0.0024(8) 0.0272(11) -0.0073(10)
    N6 0.0417(9) 0.0343(9) 0.0433(9) 0.0019(7) 0.0198(8) -0.0047(7)
    O7 0.0648(10) 0.0532(10) 0.0401(9) -0.0085(8) 0.0127(8) -0.0019(7)
    S8 0.0464(3) 0.0368(3) 0.0370(3) -0.0043(2) 0.0148(2) 0.00324(19)
    C9 0.0447(11) 0.0371(10) 0.0373(11) -0.0016(9) 0.0136(9) 0.0028(8)
    C10 0.0381(10) 0.0317(10) 0.0369(10) 0.0011(8) 0.0129(8) 0.0012(8)
    C11 0.0357(10) 0.0398(11) 0.0387(11) 0.0043(8) 0.0102(8) -0.0032(9)
    C12 0.0383(11) 0.0557(13) 0.0437(12) -0.0067(10) 0.0143(9) -0.0040(10)
    C13 0.0505(13) 0.0501(13) 0.0531(14) -0.0177(10) 0.0128(11) 0.0048(11)
    C14 0.0513(13) 0.0323(11) 0.0504(13) -0.0048(9) 0.0054(10) 0.0021(9)
    C15 0.0419(10) 0.0345(10) 0.0397(11) 0.0052(8) 0.0104(9) -0.0011(8)
    C16 0.0548(13) 0.0453(13) 0.0585(15) 0.0141(11) 0.0160(12) -0.0079(11)
    C17 0.0470(13) 0.101(2) 0.0612(16) -0.0133(14) 0.0274(12) -0.0137(16)
    C18 0.084(2) 0.0320(12) 0.087(2) -0.0009(12) 0.0070(17) 0.0041(13)
    C19 0.0612(14) 0.0486(13) 0.0611(15) 0.0143(11) 0.0256(12) -0.0044(12)
_geom_special_details
;
All e.s.d.'s (except the e.s.d. in the dihedral angle between two l.s. planes)
are estimated using the full covariance matrix. The cell e.s.d.'s are taken
into account individually in the estimation of e.s.d.'s in distances, angles
and torsion angles; correlations between e.s.d.'s in cell parameters are only
used when they are defined by crystal symmetry. An approximate (isotropic)
treatment of cell e.s.d.'s is used for estimating e.s.d.'s involving l.s.
planes.
;
loop_
    _geom_bond_atom_site_label_1
    _geom_bond_atom_site_label_2
    _geom_bond_site_symmetry_2
    _geom_bond_distance
    _geom_bond_publ_flag
    C1 N6 . 1.365(3) ?
    C1 C2 . 1.382(3) ?
    C1 S8 . 1.745(2) ?
    C2 C3 . 1.382(3) ?
    C2 H2 . 0.9500 ?
    C3 C4 . 1.382(4) ?
    C3 H3 . 0.9500 ?
    C4 C5 . 1.370(3) ?
    C4 H4 . 0.9500 ?
    C5 N6 . 1.360(3) ?
    C5 H5 . 0.9500 ?
    N6 O7 . 1.306(2) ?
    S8 C9 . 1.821(2) ?
    C9 C10 . 1.505(3) ?
    C9 H9A . 0.9900 ?
    C9 H9B . 0.9900 ?
    C10 C11 . 1.406(3) ?
    C10 C15 . 1.406(3) ?
    C11 C12 . 1.395(3) ?
    C11 C16 . 1.510(3) ?
    C12 C13 . 1.383(4) ?
    C12 C17 . 1.510(3) ?
    C13 C14 . 1.387(4) ?
    C13 H13 . 0.9500 ?
    C14 C15 . 1.401(3) ?
    C14 C18 . 1.511(3) ?
    C15 C19 . 1.509(3) ?
    C16 H16A . 0.9800 ?
    C16 H16B . 0.9800 ?
    C16 H16C . 0.9800 ?
    C17 H17A . 0.9800 ?
    C17 H17B . 0.9800 ?
    C17 H17C . 0.9800 ?
    C18 H18A . 0.9800 ?
    C18 H18B . 0.9800 ?
    C18 H18C . 0.9800 ?
    C19 H19A . 0.9800 ?
    C19 H19B . 0.9800 ?
    C19 H19C . 0.9800 ?
loop_
    _geom_angle_atom_site_label_1
    _geom_angle_atom_site_label_2
    _geom_angle_atom_site_label_3
    _geom_angle_site_symmetry_1
    _geom_angle_site_symmetry_3
    _geom_angle
    _geom_angle_publ_flag
    N6 C1 C2 . . 119.84(19) ?
    N6 C1 S8 . . 111.06(15) ?
    C2 C1 S8 . . 129.10(17) ?
    C3 C2 C1 . . 120.0(2) ?
    C3 C2 H2 . . 120.0 ?
    C1 C2 H2 . . 120.0 ?
    C2 C3 C4 . . 119.3(2) ?
    C2 C3 H3 . . 120.4 ?
    C4 C3 H3 . . 120.4 ?
    C5 C4 C3 . . 119.8(2) ?
    C5 C4 H4 . . 120.1 ?
    C3 C4 H4 . . 120.1 ?
    N6 C5 C4 . . 120.7(2) ?
    N6 C5 H5 . . 119.6 ?
    C4 C5 H5 . . 119.6 ?
    O7 N6 C5 . . 121.28(19) ?
    O7 N6 C1 . . 118.40(17) ?
    C5 N6 C1 . . 120.32(19) ?
    C1 S8 C9 . . 101.13(10) ?
    C10 C9 S8 . . 106.60(14) ?
    C10 C9 H9A . . 110.4 ?
    S8 C9 H9A . . 110.4 ?
    C10 C9 H9B . . 110.4 ?
    S8 C9 H9B . . 110.4 ?
    H9A C9 H9B . . 108.6 ?
    C11 C10 C15 . . 121.22(19) ?
    C11 C10 C9 . . 119.71(19) ?
    C15 C10 C9 . . 119.07(19) ?
    C12 C11 C10 . . 119.2(2) ?
    C12 C11 C16 . . 119.0(2) ?
    C10 C11 C16 . . 121.7(2) ?
    C13 C12 C11 . . 118.7(2) ?
    C13 C12 C17 . . 120.2(2) ?
    C11 C12 C17 . . 121.1(2) ?
    C12 C13 C14 . . 123.1(2) ?
    C12 C13 H13 . . 118.4 ?
    C14 C13 H13 . . 118.4 ?
    C13 C14 C15 . . 118.7(2) ?
    C13 C14 C18 . . 119.1(2) ?
    C15 C14 C18 . . 122.2(2) ?
    C14 C15 C10 . . 118.9(2) ?
    C14 C15 C19 . . 120.5(2) ?
    C10 C15 C19 . . 120.6(2) ?
    C11 C16 H16A . . 109.5 ?
    C11 C16 H16B . . 109.5 ?
    H16A C16 H16B . . 109.5 ?
    C11 C16 H16C . . 109.5 ?
    H16A C16 H16C . . 109.5 ?
    H16B C16 H16C . . 109.5 ?
    C12 C17 H17A . . 109.5 ?
    C12 C17 H17B . . 109.5 ?
    H17A C17 H17B . . 109.5 ?
    C12 C17 H17C . . 109.5 ?
    H17A C17 H17C . . 109.5 ?
    H17B C17 H17C . . 109.5 ?
    C14 C18 H18A . . 109.5 ?
    C14 C18 H18B . . 109.5 ?
    H18A C18 H18B . . 109.5 ?
    C14 C18 H18C . . 109.5 ?
    H18A C18 H18C . . 109.5 ?
    H18B C18 H18C . . 109.5 ?
    C15 C19 H19A . . 109.5 ?
    C15 C19 H19B . . 109.5 ?
    H19A C19 H19B . . 109.5 ?
    C15 C19 H19C . . 109.5 ?
    H19A C19 H19C . . 109.5 ?
    H19B C19 H19C . . 109.5 ?
loop_
    _geom_torsion_atom_site_label_1
    _geom_torsion_atom_site_label_2
    _geom_torsion_atom_site_label_3
    _geom_torsion_atom_site_label_4
    _geom_torsion_site_symmetry_1
    _geom_torsion_site_symmetry_2
    _geom_torsion_site_symmetry_3
    _geom_torsion_site_symmetry_4
    _geom_torsion
    _geom_torsion_publ_flag
    N6 C1 C2 C3 . . . . -1.1(3) ?
    S8 C1 C2 C3 . . . . 179.56(16) ?
    C1 C2 C3 C4 . . . . -0.9(3) ?
    C2 C3 C4 C5 . . . . 1.6(3) ?
    C3 C4 C5 N6 . . . . -0.3(3) ?
    C4 C5 N6 O7 . . . . 177.93(19) ?
    C4 C5 N6 C1 . . . . -1.7(3) ?
    C2 C1 N6 O7 . . . . -177.22(18) ?
    S8 C1 N6 O7 . . . . 2.2(2) ?
    C2 C1 N6 C5 . . . . 2.5(3) ?
    S8 C1 N6 C5 . . . . -178.13(14) ?
    N6 C1 S8 C9 . . . . 176.64(14) ?
    C2 C1 S8 C9 . . . . -4.0(2) ?
    C1 S8 C9 C10 . . . . -173.92(14) ?
    S8 C9 C10 C11 . . . . 83.9(2) ?
    S8 C9 C10 C15 . . . . -95.2(2) ?
    C15 C10 C11 C12 . . . . -1.9(3) ?
    C9 C10 C11 C12 . . . . 179.06(19) ?
    C15 C10 C11 C16 . . . . 177.1(2) ?
    C9 C10 C11 C16 . . . . -1.9(3) ?
    C10 C11 C12 C13 . . . . 0.6(3) ?
    C16 C11 C12 C13 . . . . -178.4(2) ?
    C10 C11 C12 C17 . . . . -179.2(2) ?
    C16 C11 C12 C17 . . . . 1.8(3) ?
    C11 C12 C13 C14 . . . . 0.5(4) ?
    C17 C12 C13 C14 . . . . -179.7(2) ?
    C12 C13 C14 C15 . . . . -0.4(4) ?
    C12 C13 C14 C18 . . . . -179.5(2) ?
    C13 C14 C15 C10 . . . . -0.8(3) ?
    C18 C14 C15 C10 . . . . 178.2(2) ?
    C13 C14 C15 C19 . . . . 178.5(2) ?
    C18 C14 C15 C19 . . . . -2.5(4) ?
    C11 C10 C15 C14 . . . . 2.0(3) ?
    C9 C10 C15 C14 . . . . -178.98(19) ?
    C11 C10 C15 C19 . . . . -177.3(2) ?
    C9 C10 C15 C19 . . . . 1.8(3) ?
loop_
    _geom_hbond_atom_site_label_D
    _geom_hbond_atom_site_label_H
    _geom_hbond_atom_site_label_A
    _geom_hbond_site_symmetry_A
    _geom_hbond_distance_DH
    _geom_hbond_distance_HA
    _geom_hbond_distance_DA
    _geom_hbond_angle_DHA
    C4 H4 O7 4_575 0.95 2.51 3.319(3) 143.0
    C2 H2 Cg2 4_554 0.95 2.98 3.853(3) 154
