# Supplementary material for: 2-(2,3,5,6-Tetra­methyl­benzyl­sulfan­yl)pyridine N-oxide
Source: Acta Crystallogr Sect E Struct Rep Online. 2008 Sep 20;64(Pt 10):o1975. doi: 10.1107/S1600536808029747 (PMC2959274; doi:10.1107/S1600536808029747)
Supplement: Supplementary file 2 [file e-64-o1975-Isup2.hkl]

#
# h,k,l, Fc-squared, Fo-squared, sigma(Fo-squared) and status flag
#
data_I
_shelx_title ' m2        P 21/c       R = 0.05'
_shelx_refln_list_code          4
_shelx_F_calc_maximum      179.47
_exptl_crystal_F_000       583.92
_reflns_d_resolution_high  0.8207
 
loop_
 _symmetry_equiv_pos_as_xyz
 'x, y, z'
 '-x, y+1/2, -z+1/2'
 '-x, -y, -z'
 'x, -y-1/2, z-1/2'
 
_cell_length_a    16.6010
_cell_length_b     9.1562
_cell_length_c     9.6960
_cell_angle_alpha  90.000
_cell_angle_beta  106.098
_cell_angle_gamma  90.000
 
_shelx_F_squared_multiplier     1.000
 
loop_
 _refln_index_h
 _refln_index_k
 _refln_index_l
 _refln_F_squared_calc
 _refln_F_squared_meas
 _refln_F_squared_sigma
 _refln_observed_status
   1   0   0     2050.06     1611.50     36.07 o
   2   0   0     1125.87      861.32     37.79 o
   3   0   0      732.91      596.34     12.71 o
   4   0   0     1726.27     1469.68     62.69 o
   5   0   0      148.40       93.61      7.87 o
   6   0   0     1225.51     1083.26     58.80 o
   7   0   0       67.57       88.23      9.34 o
   8   0   0      416.19      358.93     26.99 o
   9   0   0     4035.72     3939.56    331.64 o
  10   0   0       75.59       74.44      5.37 o
  11   0   0      230.72      231.19     23.22 o
  12   0   0       32.04       40.25      3.22 o
  13   0   0       21.27       25.31      1.92 o
  14   0   0      313.46      317.27     37.76 o
  15   0   0       74.59       71.16      9.12 o
  16   0   0        0.10       -0.98      1.53 o
  17   0   0       82.60       88.55      3.84 o
  18   0   0       30.05       28.55      2.35 o
  19   0   0       21.11       25.85      1.85 o
   1   1   0     2885.51     2996.71    117.48 o
   2   1   0      841.99      817.01     66.24 o
   3   1   0      655.60      612.65     84.39 o
   4   1   0     8708.03     7896.41   1107.05 o
   5   1   0     1307.92     1199.72    109.58 o
   6   1   0       13.29       20.45      3.28 o
   7   1   0       39.91       42.60      1.56 o
   8   1   0      438.91      399.05     18.43 o
   9   1   0       39.90       45.59      2.12 o
  10   1   0     2239.65     2283.80    164.20 o
  11   1   0      166.84      150.31     12.37 o
  12   1   0       19.57       19.39      1.75 o
  13   1   0      224.39      211.30     15.51 o
  14   1   0      128.24      121.42      7.69 o
  15   1   0        0.20        1.33      1.42 o
  16   1   0      173.17      167.95      7.99 o
  17   1   0       20.47       17.59      4.79 o
  18   1   0       17.11       16.57      3.67 o
  19   1   0        3.32        4.41      1.91 o
   0   2   0      264.49      315.07      5.88 o
   1   2   0      943.28     1088.16     18.15 o
   2   2   0      727.42      720.96     18.32 o
   3   2   0      629.70      679.14     35.85 o
   4   2   0      485.38      621.43     44.30 o
   5   2   0       12.83       11.68      2.50 o
   6   2   0      921.11      934.99    106.72 o
   7   2   0       10.12        4.61      0.87 o
   8   2   0        3.13        9.18      1.86 o
   9   2   0        6.34        8.38      1.03 o
  10   2   0       13.82       16.56      3.59 o
  11   2   0      481.64      473.86     32.07 o
  12   2   0      257.47      246.00     19.98 o
  13   2   0        0.19        0.27      1.55 o
  14   2   0      352.05      354.52     20.25 o
  15   2   0      421.61      394.77     25.41 o
  16   2   0       50.00       51.56      6.31 o
  17   2   0       16.26       16.98      3.78 o
  18   2   0        6.92        8.15      1.39 o
  19   2   0       23.68       19.82      6.33 o
   1   3   0      549.81      601.17     17.85 o
   2   3   0      449.86      563.53      7.25 o
   3   3   0      180.43      212.43      4.19 o
   4   3   0        0.84        1.44      0.67 o
   5   3   0       22.48       27.10      1.37 o
   6   3   0      337.59      331.88     27.98 o
   7   3   0      294.68      286.48     31.72 o
   8   3   0      255.21      297.67      5.72 o
   9   3   0       46.57       59.55      2.36 o
  10   3   0       38.15       41.12      2.17 o
  11   3   0      157.14      152.64      4.15 o
  12   3   0       25.95       21.00      1.91 o
  13   3   0        1.98        4.60      1.41 o
  14   3   0       30.13       26.78      4.27 o
  15   3   0        6.99        8.03      1.60 o
  16   3   0       51.39       54.89      3.03 o
  17   3   0        0.87        0.12      1.42 o
  18   3   0        4.84        4.08      1.18 o
   0   4   0      193.99      207.39      6.42 o
   1   4   0     2022.11     2253.09     21.13 o
   2   4   0      239.83      300.67      5.70 o
   3   4   0      118.62      103.28      6.28 o
   4   4   0      787.20      879.89     34.68 o
   5   4   0      139.84      167.68      4.91 o
   6   4   0      466.95      502.24     24.82 o
   7   4   0        0.04        1.10      1.20 o
   8   4   0        0.16       -0.18      1.60 o
   9   4   0      112.04      118.19      3.56 o
  10   4   0      542.09      499.91     10.51 o
  11   4   0       91.31       83.19      3.32 o
  12   4   0      102.84      102.33      3.73 o
  13   4   0        6.92        8.42      1.69 o
  14   4   0      234.27      237.97     17.56 o
  15   4   0       84.68       88.39      7.82 o
  16   4   0        1.18        0.43      1.56 o
  17   4   0       18.71       19.45      3.65 o
  18   4   0        0.92       -0.56      1.16 o
   1   5   0     1719.70     1972.57     20.54 o
   2   5   0       75.89      109.65      2.78 o
   3   5   0        3.21        2.47      1.15 o
   4   5   0      227.68      217.17      4.64 o
   5   5   0      444.82      450.65      8.86 o
   6   5   0      210.08      202.96     12.65 o
   7   5   0      794.17      812.30     49.50 o
   8   5   0       77.05       72.48      8.14 o
   9   5   0      588.43      570.91     40.94 o
  10   5   0     1039.76      907.93     21.23 o
  11   5   0       12.20        9.60      1.69 o
  12   5   0      350.68      343.83      7.78 o
  13   5   0        2.66        0.60      1.73 o
  14   5   0      175.94      165.74     10.54 o
  15   5   0        7.02        8.24      3.70 o
  16   5   0       39.12       33.93      2.43 o
  17   5   0        5.88        2.72      2.56 o
   0   6   0     2680.80     3044.82     42.51 o
   1   6   0     1430.71     1678.04     30.08 o
   2   6   0        4.21        5.51      1.23 o
   3   6   0      603.44      599.23     10.62 o
   4   6   0       74.46       74.75      2.74 o
   5   6   0      101.26      119.33      3.47 o
   6   6   0      803.46      856.44     54.41 o
   7   6   0      155.76      153.52      8.09 o
   8   6   0      124.91      116.69     11.19 o
   9   6   0      853.00      791.96     79.63 o
  10   6   0       30.43       24.24      2.43 o
  11   6   0      143.82      148.93      5.05 o
  12   6   0       26.34       29.96      2.84 o
  13   6   0        0.01        1.43      1.75 o
  14   6   0        6.08        8.78      2.72 o
  15   6   0      239.92      225.72     21.94 o
  16   6   0       12.10       10.89      3.84 o
   1   7   0      395.81      408.17      9.88 o
   2   7   0       28.19       32.39      3.33 o
   3   7   0       33.29       39.52      2.24 o
   4   7   0       41.00       50.90      5.03 o
   5   7   0     1369.95     1371.69     72.73 o
   6   7   0      171.62      177.57     12.75 o
   7   7   0      345.80      358.78     39.92 o
   8   7   0       55.54       45.39      3.76 o
   9   7   0        6.80        5.39      1.65 o
  10   7   0       25.53       24.88      2.61 o
  11   7   0        4.69        2.87      1.78 o
  12   7   0       42.98       38.58      6.80 o
  13   7   0       41.47       46.49      2.61 o
  14   7   0       48.54       41.12      3.30 o
  15   7   0       60.55       50.06      5.29 o
   0   8   0        1.66        0.77      2.71 o
   1   8   0       10.79       11.14      1.52 o
   2   8   0       14.23       13.19      1.76 o
   3   8   0      117.57      100.58      5.58 o
   4   8   0      120.44      120.26      4.35 o
   5   8   0      496.18      471.88      8.86 o
   6   8   0       37.08       47.03      3.19 o
   7   8   0       83.54       81.63      3.75 o
   8   8   0       21.30       20.51      2.16 o
   9   8   0       96.08       80.24      9.62 o
  10   8   0       12.29       10.71      2.55 o
  11   8   0       31.04       30.02      2.30 o
  12   8   0       34.17       36.34      3.34 o
  13   8   0       19.31       16.60      1.70 o
   1   9   0        8.67        7.91      1.63 o
   2   9   0       28.28       36.28      3.03 o
   3   9   0       24.07       21.74      2.04 o
   4   9   0       50.71       47.42      4.12 o
   5   9   0       29.76       28.17      4.33 o
   6   9   0       11.14        8.76      1.61 o
   7   9   0        2.79        2.67      2.25 o
   8   9   0        0.36       -0.46      1.51 o
   9   9   0       25.47       22.70      1.98 o
  10   9   0        3.28        3.73      1.54 o
  11   9   0       13.28       19.89      4.09 o
   0  10   0       48.13       42.04      3.83 o
   1  10   0        5.16        8.00      1.40 o
   2  10   0       10.05        9.96      1.63 o
   3  10   0       18.52       22.14      3.26 o
   4  10   0        0.25       -0.55      1.88 o
   5  10   0        6.19        4.78      1.31 o
   6  10   0        2.52        1.45      1.31 o
   7  10   0        0.08       -1.22      1.22 o
   8  10   0        0.04       -0.02      1.21 o
   1  11   0       66.72       61.70      2.37 o
   2  11   0       26.11       26.79      2.52 o
   3  11   0       10.27       13.55      1.29 o
 -19   1   1       35.91       27.60      3.06 o
 -18   1   1        6.47        6.62      1.77 o
 -17   1   1        3.87        5.48      1.94 o
 -16   1   1       99.94      114.98      6.45 o
 -15   1   1       28.30       35.77      3.75 o
 -14   1   1       68.18       65.68      4.25 o
 -13   1   1       91.96       89.76      4.62 o
 -12   1   1       20.03       16.22      2.24 o
 -11   1   1      288.95      303.50      8.64 o
 -10   1   1      359.72      417.23     11.67 o
  -9   1   1      149.77      159.10      4.82 o
  -8   1   1        2.67        0.41      1.75 o
  -7   1   1      430.95      459.32     10.25 o
  -6   1   1      894.06      922.90     15.05 o
  -5   1   1     1440.32     1227.15     17.51 o
  -4   1   1     6880.72     6378.53     68.69 o
  -3   1   1     3788.07     3571.14     39.60 o
  -2   1   1      515.08      613.34      8.80 o
  -1   1   1     7041.46     6755.82    121.36 o
   0   1   1       20.66       17.68      0.85 o
   1   1   1     6553.07     4416.10     47.52 o
   2   1   1    10941.52     8581.02    165.86 o
   3   1   1     2153.24     1942.58     24.02 o
   4   1   1      112.64      110.10      3.34 o
   5   1   1      427.14      372.13      8.51 o
   6   1   1     3016.87     2738.61     35.18 o
   7   1   1     1456.13     1306.20     21.12 o
   8   1   1      319.96      323.16      9.64 o
   9   1   1       24.83       28.61      2.33 o
  10   1   1      801.44      830.10     18.24 o
  11   1   1       81.73       90.46      4.28 o
  12   1   1      105.84      107.40      4.74 o
  13   1   1       17.36       20.82      2.73 o
  14   1   1        1.08        1.16      2.00 o
  15   1   1       82.97       77.20      5.68 o
  16   1   1       11.60       15.36      2.19 o
  17   1   1        2.94        3.73      1.61 o
  18   1   1        8.47        7.52      1.96 o
 -19   2   1       69.19       68.83      4.11 o
 -18   2   1      205.21      206.14      7.87 o
 -17   2   1       37.43       40.80      3.76 o
 -16   2   1      102.02       96.07      6.21 o
 -15   2   1      193.60      195.04      8.33 o
 -14   2   1      124.49      131.03      5.62 o
 -13   2   1      217.04      218.54      7.18 o
 -12   2   1       64.12       67.53      3.96 o
 -11   2   1        2.86        6.39      1.69 o
 -10   2   1      264.88      254.49      7.67 o
  -9   2   1      149.55      115.75      4.27 o
  -8   2   1        5.07       12.29      1.53 o
  -7   2   1      399.83      349.65      9.31 o
  -6   2   1      775.52      833.13     14.55 o
  -5   2   1      428.45      421.46      8.94 o
  -4   2   1    14350.12    15463.96    275.73 o
  -3   2   1     2394.36     2627.56     30.99 o
  -2   2   1     2092.47     2396.54     28.14 o
  -1   2   1     2689.81     2885.86     32.86 o
   0   2   1      314.35      380.66      6.97 o
   1   2   1        0.65       -0.09      1.04 o
   2   2   1     1866.07     1894.82     23.60 o
   3   2   1        1.18        1.26      0.81 o
   4   2   1        1.23        0.30      1.51 o
   5   2   1     2521.52     2346.70     30.91 o
   6   2   1       21.21       24.54      1.78 o
   7   2   1       23.89       28.91      2.09 o
   8   2   1        7.48        7.99      1.37 o
   9   2   1       31.51       32.48      2.37 o
  10   2   1      109.84      106.38      4.53 o
  11   2   1      421.12      382.03     10.59 o
  12   2   1       36.19       49.03      3.40 o
  13   2   1       79.27       77.10      4.57 o
  14   2   1      229.39      214.70      8.71 o
  15   2   1        0.09       -0.36      2.50 o
  16   2   1        2.62       -2.30      2.53 o
  17   2   1       31.75       31.57      3.28 o
  18   2   1      120.80      102.63      5.64 o
 -19   3   1       29.11       31.44      2.79 o
 -18   3   1      106.74      115.03      5.43 o
 -17   3   1      102.09       97.41      5.40 o
 -16   3   1       93.01       95.69      5.73 o
 -15   3   1       56.30       65.17      5.16 o
 -14   3   1     1218.42     1281.25     27.39 o
 -13   3   1      868.71      961.00     22.64 o
 -12   3   1       12.61        8.00      2.29 o
 -11   3   1      496.76      506.12     14.78 o
 -10   3   1      387.49      375.14     10.05 o
  -9   3   1      371.23      401.48     11.88 o
  -8   3   1     1890.48     1948.30     30.04 o
  -7   3   1       45.49       58.50      2.95 o
  -6   3   1       46.67       83.75      3.19 o
  -5   3   1     6462.97     6666.87     74.84 o
  -4   3   1     6041.40     7244.45     79.74 o
  -3   3   1      574.88      645.78     11.56 o
  -2   3   1      123.43      141.44      3.87 o
  -1   3   1       84.94       80.82      2.55 o
   0   3   1     2820.99     3183.39     37.73 o
   1   3   1     1526.23     1673.88     22.31 o
   2   3   1       91.20       92.73      2.82 o
   3   3   1     1017.49     1147.04     17.61 o
   4   3   1     1083.90      999.77     16.75 o
   5   3   1       90.86       67.95      2.97 o
   6   3   1       12.51        6.11      1.35 o
   7   3   1      136.05      104.17      4.04 o
   8   3   1      260.62      287.14      8.08 o
   9   3   1      824.06      801.10     18.27 o
  10   3   1      139.59      125.75      5.29 o
  11   3   1       24.88       31.66      2.93 o
  12   3   1      106.70       98.78      4.99 o
  13   3   1       71.95       70.40      5.05 o
  14   3   1        1.65        0.00      2.43 o
  15   3   1       48.63       38.82      4.13 o
  16   3   1       45.13       44.23      3.86 o
  17   3   1       26.19       22.60      3.12 o
  18   3   1      199.03      144.05      6.61 o
 -18   4   1      134.99      137.55      5.65 o
 -17   4   1       34.94       31.16      3.16 o
 -16   4   1       11.83       12.84      2.25 o
 -15   4   1        0.50       -1.43      2.67 o
 -14   4   1        0.29       -1.13      2.53 o
 -13   4   1      408.61      441.87     12.78 o
 -12   4   1      415.40      412.73     11.78 o
 -11   4   1      244.65      227.11      7.40 o
 -10   4   1      619.26      535.28     15.38 o
  -9   4   1      708.25      704.73     17.22 o
  -8   4   1       28.33       41.22      2.88 o
  -7   4   1       17.24       20.67      2.00 o
  -6   4   1      104.07      179.52      5.11 o
  -5   4   1       28.84       46.14      2.55 o
  -4   4   1     2147.26     2440.35     32.89 o
  -3   4   1     1748.20     2199.37     29.94 o
  -2   4   1      318.20      536.07     11.22 o
  -1   4   1       96.54       48.22      2.39 o
   0   4   1      214.35      207.11      5.50 o
   1   4   1      886.36     1149.23     18.39 o
   2   4   1     1266.91     1382.15     21.18 o
   3   4   1     1115.83     1234.75     19.99 o
   4   4   1      705.14      807.94     15.57 o
   5   4   1      196.83      178.96      5.90 o
   6   4   1       33.75       25.85      2.40 o
   7   4   1       11.52       11.52      1.68 o
   8   4   1     1425.14     1390.87     25.86 o
   9   4   1       57.85       49.55      3.35 o
  10   4   1      449.88      429.41     11.56 o
  11   4   1      689.76      658.53     18.14 o
  12   4   1      151.69      162.82      7.35 o
  13   4   1      173.49      161.02      7.31 o
  14   4   1       34.20       19.63      3.75 o
  15   4   1        4.30        5.61      2.07 o
  16   4   1        1.74        1.09      1.61 o
  17   4   1      146.83      113.15      5.96 o
 -17   5   1       17.41       21.81      2.74 o
 -16   5   1       31.15       35.06      3.05 o
 -15   5   1       35.20       38.64      3.46 o
 -14   5   1       45.66       46.85      4.21 o
 -13   5   1       55.62       58.95      4.36 o
 -12   5   1      358.70      327.53     10.72 o
 -11   5   1      154.30      145.07      6.11 o
 -10   5   1      148.70      139.04      6.06 o
  -9   5   1        9.71        9.92      2.25 o
  -8   5   1      524.92      537.23     14.84 o
  -7   5   1       52.13       59.13      3.36 o
  -6   5   1       86.70       94.64      4.08 o
  -5   5   1       14.26       20.66      2.09 o
  -4   5   1      108.50      111.25      4.13 o
  -3   5   1      777.86      912.55     17.52 o
  -2   5   1      220.41      236.11      6.68 o
  -1   5   1       20.45       28.55      2.16 o
   0   5   1     1052.86     1265.32     21.41 o
   1   5   1     1306.83     1433.53     23.31 o
   2   5   1      189.60      216.91      6.47 o
   3   5   1       10.94       12.67      1.53 o
   4   5   1      152.35      159.59      5.07 o
   5   5   1       84.29       71.84      3.63 o
   6   5   1      366.07      358.41      9.72 o
   7   5   1      574.78      433.88     13.63 o
   8   5   1        9.83        5.54      2.17 o
   9   5   1      121.81      124.21      5.65 o
  10   5   1       79.14       69.11      4.38 o
  11   5   1      198.36      186.88      8.12 o
  12   5   1      103.76       98.02      6.14 o
  13   5   1      183.99      180.55      7.84 o
  14   5   1      185.28      173.38      7.38 o
  15   5   1        4.05        4.31      2.24 o
  16   5   1       10.19        9.39      2.12 o
 -16   6   1       23.45       21.18      2.73 o
 -15   6   1        0.25        0.28      2.07 o
 -14   6   1       15.22       16.93      2.69 o
 -13   6   1       27.24       25.82      3.67 o
 -12   6   1       21.48       11.59      2.89 o
 -11   6   1       28.00       27.78      3.18 o
 -10   6   1       51.74       50.31      4.60 o
  -9   6   1       40.21       42.24      3.51 o
  -8   6   1        4.18        1.12      2.67 o
  -7   6   1        0.28        0.71      2.35 o
  -6   6   1       21.18       25.51      2.56 o
  -5   6   1       15.38       23.02      2.55 o
  -4   6   1      190.44      220.96      7.28 o
  -3   6   1      457.39      462.73     12.95 o
  -2   6   1      255.70      255.47      7.71 o
  -1   6   1        0.50        1.30      1.56 o
   0   6   1       35.78       46.05      3.12 o
   1   6   1       25.97       24.01      2.47 o
   2   6   1       82.94       84.34      3.95 o
   3   6   1        1.06       -1.21      2.38 o
   4   6   1      584.28      553.40     14.79 o
   5   6   1       44.33       50.31      3.43 o
   6   6   1      359.00      353.70     10.31 o
   7   6   1      438.01      392.09     11.47 o
   8   6   1        1.98        1.61      1.87 o
   9   6   1       25.92       24.68      3.37 o
  10   6   1       79.88       73.06      5.22 o
  11   6   1      187.97      178.43      7.94 o
  12   6   1        4.62        3.33      2.28 o
  13   6   1       13.40       14.99      2.76 o
  14   6   1        4.51        8.99      1.86 o
  15   6   1        3.70        4.41      1.65 o
 -15   7   1        8.89        8.66      2.09 o
 -14   7   1       21.14       19.70      2.60 o
 -13   7   1        1.11        4.62      1.60 o
 -12   7   1        2.50        2.89      2.13 o
 -11   7   1        6.74       10.17      2.35 o
 -10   7   1       16.71       12.49      2.80 o
  -9   7   1        0.75        1.61      2.73 o
  -8   7   1        5.74        2.37      3.06 o
  -7   7   1       48.42       47.27      3.72 o
  -6   7   1      219.20      199.23      6.91 o
  -5   7   1      378.07      391.76     10.78 o
  -4   7   1      445.11      455.51     13.91 o
  -3   7   1      655.19      694.27     17.64 o
  -2   7   1      139.91      144.99      5.62 o
  -1   7   1       47.84       36.37      3.17 o
   0   7   1       11.94       11.47      2.36 o
   1   7   1       45.62       50.98      3.36 o
   2   7   1        7.77        6.69      1.99 o
   3   7   1       11.99       11.85      2.37 o
   4   7   1      626.49      658.37     17.54 o
   5   7   1      417.95      380.91     11.18 o
   6   7   1      663.74      611.87     17.60 o
   7   7   1        0.25        2.43      1.81 o
   8   7   1      498.41      392.40     11.84 o
   9   7   1       40.77       41.51      3.81 o
  10   7   1        4.77        2.29      1.92 o
  11   7   1       11.62       11.49      2.35 o
  12   7   1       20.91       20.08      2.79 o
  13   7   1       11.08       13.68      2.38 o
  14   7   1       12.34        6.32      2.03 o
 -13   8   1        2.73        3.17      1.94 o
 -12   8   1       13.70       11.62      2.53 o
 -11   8   1       24.13       23.82      2.83 o
 -10   8   1        8.74       13.60      2.52 o
  -9   8   1      117.01      132.11      6.26 o
  -8   8   1       27.42       32.04      3.78 o
  -7   8   1       97.02      101.35      5.83 o
  -6   8   1      186.17      170.32      7.22 o
  -5   8   1        0.66        5.38      2.31 o
  -4   8   1     1008.73      992.38     22.43 o
  -3   8   1       66.55       90.55      5.39 o
  -2   8   1        0.25        2.68      2.85 o
  -1   8   1       31.30       40.75      3.49 o
   0   8   1      142.28      137.65      5.66 o
   1   8   1       57.67       56.13      3.82 o
   2   8   1      172.03      200.85      8.01 o
   3   8   1      324.43      336.53     10.31 o
   4   8   1       41.81       46.20      4.12 o
   5   8   1      358.09      326.17     10.42 o
   6   8   1        6.02        9.57      2.55 o
   7   8   1       62.88       58.85      4.85 o
   8   8   1        4.62        1.90      2.92 o
   9   8   1       19.48       19.80      2.98 o
  10   8   1       22.02       23.04      3.10 o
  11   8   1        2.44        4.16      1.53 o
  12   8   1       19.21       21.61      2.26 o
 -11   9   1      172.39      215.24      6.79 o
 -10   9   1       17.67       19.10      2.57 o
  -9   9   1       37.25       26.86      3.15 o
  -8   9   1      149.65      159.24      6.57 o
  -7   9   1       48.00       40.50      3.86 o
  -6   9   1       86.55       85.05      5.11 o
  -5   9   1      126.99      132.50      6.16 o
  -4   9   1       30.51       40.66      3.62 o
  -3   9   1       29.57       37.39      3.73 o
  -2   9   1      122.46      130.23      6.15 o
  -1   9   1       30.45       32.93      3.51 o
   0   9   1       59.81       58.54      4.48 o
   1   9   1      287.04      291.05      9.36 o
   2   9   1      125.50      129.80      6.16 o
   3   9   1       22.73       25.68      3.13 o
   4   9   1      135.84      139.23      6.33 o
   5   9   1        5.06        5.33      2.03 o
   6   9   1       81.91       72.35      4.86 o
   7   9   1      129.95      122.47      5.73 o
   8   9   1        3.87        0.20      1.85 o
   9   9   1       51.00       57.42      3.96 o
  10   9   1       44.96       41.47      3.35 o
  -8  10   1        4.22       -0.20      1.80 o
  -7  10   1       71.39       70.99      3.98 o
  -6  10   1       35.62       36.97      3.12 o
  -5  10   1       10.18       10.55      2.18 o
  -4  10   1       11.32       13.47      2.29 o
  -3  10   1       38.23       40.68      3.48 o
  -2  10   1        0.76        0.30      2.43 o
  -1  10   1       41.92       40.32      3.65 o
   0  10   1       21.72       18.83      2.72 o
   1  10   1       19.32       22.69      2.97 o
   2  10   1      160.93      158.32      6.59 o
   3  10   1       62.51       60.00      4.08 o
   4  10   1       12.57       11.75      2.07 o
   5  10   1       80.41       62.73      4.05 o
   6  10   1       38.27       22.97      2.50 o
   7  10   1       98.69       82.96      4.21 o
  -3  11   1       90.03       87.52      3.97 o
  -2  11   1       50.44       45.64      2.99 o
  -1  11   1        1.91        2.94      1.56 o
   0  11   1       30.66       35.15      2.57 o
   1  11   1       13.17        9.99      1.95 o
   2  11   1       35.34       30.90      2.63 o
 -20   0   2        1.40       -1.73      1.73 o
 -19   0   2      136.86      135.42      6.30 o
 -18   0   2      172.24      184.38      7.54 o
 -17   0   2       84.02       76.57      5.37 o
 -16   0   2      115.48      109.72      6.12 o
 -15   0   2       20.09       20.88      2.91 o
 -14   0   2       22.43       27.42      2.98 o
 -13   0   2      426.28      458.66     13.83 o
 -12   0   2       21.14       25.89      2.42 o
 -11   0   2        1.64        2.29      1.25 o
 -10   0   2     1530.49     1536.13     25.41 o
  -9   0   2      757.13      725.16     14.78 o
  -8   0   2     1966.18     1965.45     27.87 o
  -7   0   2        3.26        9.57      1.22 o
  -6   0   2      826.19      742.94     13.01 o
  -5   0   2      619.56      560.49     10.16 o
  -4   0   2       91.12       79.78      2.63 o
  -3   0   2      483.93      453.68      7.73 o
  -2   0   2     1535.39     1415.28     17.47 o
  -1   0   2    10337.83     9893.29    172.01 o
   0   0   2     6885.36     6146.34    130.25 o
   1   0   2    13499.11    11251.89    198.24 o
   2   0   2    32208.04    27015.08    383.99 o
   3   0   2     6937.54     6516.53     70.72 o
   4   0   2        3.85        2.81      0.87 o
   5   0   2     4163.35     3820.06     45.78 o
   6   0   2     1016.77     1018.46     17.57 o
   7   0   2     2251.47     1921.69     28.93 o
   8   0   2      986.56      955.64     19.06 o
   9   0   2       30.26       39.45      2.82 o
  10   0   2      726.20      599.14     15.89 o
  11   0   2       28.95       29.59      3.12 o
  12   0   2      159.89      153.34      6.25 o
  13   0   2      350.80      347.00     10.90 o
  14   0   2      195.08      198.09      8.46 o
  15   0   2       26.60       30.59      3.08 o
  16   0   2        3.42        0.95      2.50 o
  17   0   2        1.95        0.26      2.09 o
  18   0   2       39.63       32.80      3.09 o
 -20   1   2        1.57        3.77      1.27 o
 -19   1   2        6.11        6.34      2.01 o
 -18   1   2      121.03      130.99      6.35 o
 -17   1   2      480.78      496.30     13.31 o
 -16   1   2       12.56       13.29      2.21 o
 -15   1   2      312.58      333.76     10.52 o
 -14   1   2        0.73       -2.23      2.23 o
 -13   1   2        2.21        2.11      2.28 o
 -12   1   2      235.20      225.44      6.69 o
 -11   1   2      251.19      258.83      7.94 o
 -10   1   2       13.11       17.92      1.89 o
  -9   1   2      922.55      932.16     17.65 o
  -8   1   2       21.42       40.67      2.27 o
  -7   1   2     1380.58     1451.30     21.73 o
  -6   1   2       42.48       30.18      1.84 o
  -5   1   2      505.67      502.35      9.70 o
  -4   1   2     4619.98     4379.44     49.39 o
  -3   1   2     9851.51     8003.70     85.00 o
  -2   1   2      326.73      407.84      7.27 o
  -1   1   2       24.42       26.76      1.19 o
   0   1   2     3957.99     3514.33     39.23 o
   1   1   2       73.45       75.65      2.45 o
   2   1   2        5.83        2.47      0.79 o
   3   1   2     1326.49     1244.36     17.66 o
   4   1   2     2461.48     2298.33     29.64 o
   5   1   2      933.52      812.51     14.73 o
   6   1   2     1110.40      872.17     16.32 o
   7   1   2      869.40      802.66     16.36 o
   8   1   2        9.90        4.60      1.39 o
   9   1   2      765.21      705.66     16.50 o
  10   1   2       14.96       23.95      2.38 o
  11   1   2      406.31      366.81     10.83 o
  12   1   2        1.80        2.08      1.52 o
  13   1   2       16.82       18.27      3.08 o
  14   1   2       86.16       78.93      5.56 o
  15   1   2       93.75      107.52      5.82 o
  16   1   2        2.36        2.68      1.83 o
  17   1   2       39.89       38.00      3.46 o
  18   1   2       10.95        9.96      2.18 o
 -19   2   2       34.32       25.72      2.82 o
 -18   2   2       14.92       18.35      2.55 o
 -17   2   2       36.82       39.31      3.89 o
 -16   2   2      353.01      349.79     11.14 o
 -15   2   2       43.47       38.43      4.41 o
 -14   2   2     1104.39     1195.37     25.53 o
 -13   2   2      101.27      109.74      5.34 o
 -12   2   2       39.01       39.20      2.98 o
 -11   2   2       37.43       38.06      2.84 o
 -10   2   2       66.50       73.79      3.46 o
  -9   2   2      743.04      778.68     16.41 o
  -8   2   2      951.52      935.26     17.40 o
  -7   2   2     4227.49     4414.94     53.42 o
  -6   2   2      911.30      884.83     15.44 o
  -5   2   2     1744.67     1548.17     22.03 o
  -4   2   2     2985.88     3026.73     36.63 o
  -3   2   2     7017.04     6878.83     74.73 o
  -2   2   2      285.20      341.42      7.19 o
  -1   2   2      264.20      308.35      6.57 o
   0   2   2      981.08     1057.79     15.16 o
   1   2   2     1836.09     1482.16     20.58 o
   2   2   2     2329.46     2115.54     27.49 o
   3   2   2      747.96      733.91     13.19 o
   4   2   2       13.10        4.53      1.18 o
   5   2   2     1066.52     1030.51     17.80 o
   6   2   2       29.13       28.47      2.20 o
   7   2   2      230.40      191.79      6.23 o
   8   2   2        2.32        2.92      1.25 o
   9   2   2       43.87       42.63      2.96 o
  10   2   2      354.61      349.49      9.90 o
  11   2   2      124.63      125.80      5.48 o
  12   2   2       58.28       61.18      3.78 o
  13   2   2       15.47       11.53      2.70 o
  14   2   2       12.21       10.93      3.00 o
  15   2   2        7.98        9.58      2.31 o
  16   2   2        9.64       12.55      2.49 o
  17   2   2        0.45        0.93      1.58 o
 -19   3   2        6.17        6.44      1.62 o
 -18   3   2        1.99        1.85      1.96 o
 -17   3   2        6.33        5.52      2.17 o
 -16   3   2       29.26       26.04      3.12 o
 -15   3   2       23.55       23.11      2.87 o
 -14   3   2        3.63        1.80      2.61 o
 -13   3   2      222.13      236.34      7.59 o
 -12   3   2       17.42       14.52      2.33 o
 -11   3   2       17.86       18.23      2.36 o
 -10   3   2      179.53      179.08      5.92 o
  -9   3   2       18.92       14.47      2.00 o
  -8   3   2      578.34      553.48     13.51 o
  -7   3   2     1016.06      967.94     18.15 o
  -6   3   2      201.70      252.33      6.73 o
  -5   3   2      158.66      161.55      4.87 o
  -4   3   2      816.45     1038.76     16.75 o
  -3   3   2        2.50        2.27      0.91 o
  -2   3   2       54.42       57.06      2.24 o
  -1   3   2      420.82      504.41     10.03 o
   0   3   2       75.17       95.11      2.92 o
   1   3   2        0.11        0.67      0.72 o
   2   3   2      501.15      510.78     10.57 o
   3   3   2     1402.77     1390.16     21.53 o
   4   3   2      271.75      258.00      8.06 o
   5   3   2        7.37        7.73      1.36 o
   6   3   2        2.91        4.13      1.25 o
   7   3   2      129.95      168.78      5.37 o
   8   3   2        0.00       -2.35      2.35 o
   9   3   2      242.23      274.03      8.66 o
  10   3   2       54.07       53.11      3.75 o
  11   3   2       71.42       76.17      4.34 o
  12   3   2        1.13        2.29      1.82 o
  13   3   2       18.93       21.20      3.34 o
  14   3   2        6.29        9.08      2.06 o
  15   3   2        7.71        8.56      2.71 o
  16   3   2        0.21        1.61      1.42 o
  17   3   2        5.86        0.20      2.23 o
 -18   4   2       34.82       36.99      2.96 o
 -17   4   2        5.57        4.18      1.96 o
 -16   4   2       12.86       15.37      2.35 o
 -15   4   2       40.45       50.27      4.11 o
 -14   4   2      104.15      107.61      5.92 o
 -13   4   2      111.02      119.39      6.47 o
 -12   4   2       10.99       15.17      2.19 o
 -11   4   2        1.09        0.38      2.94 o
 -10   4   2       44.02       56.08      3.57 o
  -9   4   2       14.51       13.37      2.05 o
  -8   4   2     1715.03     1704.32     28.55 o
  -7   4   2     1617.00     1731.68     27.87 o
  -6   4   2      547.79      552.33     13.03 o
  -5   4   2      139.84      161.50      5.27 o
  -4   4   2      429.27      436.58     10.67 o
  -3   4   2      499.06      598.20     12.46 o
  -2   4   2      852.07     1062.53     17.89 o
  -1   4   2      230.11      263.83      7.71 o
   0   4   2      615.02      776.50     14.65 o
   1   4   2     1160.42     1274.88     20.45 o
   2   4   2      239.22      258.21      8.00 o
   3   4   2      672.28      726.97     14.78 o
   4   4   2      659.26      755.40     15.82 o
   5   4   2        4.47        5.76      1.21 o
   6   4   2      614.36      606.31     15.21 o
   7   4   2      118.39      135.21      5.16 o
   8   4   2        2.35        1.01      2.40 o
   9   4   2       48.85       43.74      3.20 o
  10   4   2       15.56       11.89      2.44 o
  11   4   2      102.38       99.88      5.84 o
  12   4   2       12.72       13.91      2.57 o
  13   4   2      186.82      191.34      8.10 o
  14   4   2        4.20        0.33      3.18 o
  15   4   2       18.83       17.44      2.63 o
  16   4   2        0.35        0.46      1.52 o
 -18   5   2       72.93       61.99      3.60 o
 -17   5   2       28.73       28.19      2.79 o
 -16   5   2       32.91       29.69      3.23 o
 -15   5   2       22.40       31.86      3.40 o
 -14   5   2       31.01       32.16      3.55 o
 -13   5   2       18.81       19.26      3.05 o
 -12   5   2       50.38       36.37      4.13 o
 -11   5   2      588.36      563.47     16.98 o
 -10   5   2      249.13      233.80      7.49 o
  -9   5   2     1763.50     1656.36     30.15 o
  -8   5   2      139.93      172.47      5.96 o
  -7   5   2       13.45       10.14      1.98 o
  -6   5   2       59.44       50.76      3.16 o
  -5   5   2        5.00        9.37      1.65 o
  -4   5   2      250.78      287.59      7.81 o
  -3   5   2      254.58      306.09      9.41 o
  -2   5   2      473.17      575.49     13.38 o
  -1   5   2       21.32       15.96      1.98 o
   0   5   2     2330.83     2569.15     36.26 o
   1   5   2       39.22       57.00      3.04 o
   2   5   2       15.12       17.17      1.90 o
   3   5   2       17.51       13.98      1.88 o
   4   5   2      700.25      750.23     16.88 o
   5   5   2       35.06       42.10      2.93 o
   6   5   2        9.61        5.34      2.07 o
   7   5   2      256.15      257.48      7.73 o
   8   5   2      156.23      163.47      6.49 o
   9   5   2       87.00       84.37      4.54 o
  10   5   2        1.63        1.55      2.62 o
  11   5   2       22.99       22.59      3.05 o
  12   5   2      111.05      114.16      6.44 o
  13   5   2      169.09      154.86      7.16 o
  14   5   2      245.45      232.55      8.57 o
  15   5   2       39.33       37.45      3.29 o
  16   5   2       77.04       44.72      4.29 o
 -17   6   2        4.60        5.54      1.47 o
 -16   6   2       35.33       37.10      3.35 o
 -15   6   2       11.92       15.36      2.59 o
 -14   6   2        8.74        7.60      2.24 o
 -13   6   2       36.58       42.65      4.19 o
 -12   6   2      390.45      364.79     11.15 o
 -11   6   2       31.80       27.45      4.11 o
 -10   6   2      873.23      790.26     20.26 o
  -9   6   2       57.55       51.87      4.04 o
  -8   6   2      198.81      185.15      6.63 o
  -7   6   2       12.44       11.43      2.38 o
  -6   6   2       48.48       51.11      3.16 o
  -5   6   2       57.88       49.76      3.27 o
  -4   6   2      132.14      142.79      5.22 o
  -3   6   2       19.43       29.13      2.56 o
  -2   6   2      710.84      714.56     16.66 o
  -1   6   2      464.34      517.30     13.84 o
   0   6   2        0.62       -0.30      1.45 o
   1   6   2       87.27       91.24      4.31 o
   2   6   2      188.61      199.80      6.28 o
   3   6   2       99.60      102.88      4.59 o
   4   6   2      592.00      622.66     16.54 o
   5   6   2      177.20      165.54      6.13 o
   6   6   2       50.40       40.55      3.43 o
   7   6   2      571.34      451.05     12.70 o
   8   6   2      227.48      201.16      8.42 o
   9   6   2        3.40        3.74      2.20 o
  10   6   2       65.07       67.77      4.79 o
  11   6   2        1.93        4.81      1.89 o
  12   6   2       10.79       17.27      2.47 o
  13   6   2       64.91       62.23      4.36 o
  14   6   2      202.97      183.74      7.54 o
  15   6   2       10.82        5.56      2.01 o
 -15   7   2       73.25       73.32      4.27 o
 -14   7   2       38.32       49.79      3.67 o
 -13   7   2       12.23       11.31      2.33 o
 -12   7   2       18.41       16.02      3.31 o
 -11   7   2      104.74       90.50      5.54 o
 -10   7   2       31.65       31.34      3.43 o
  -9   7   2      129.32      123.92      6.51 o
  -8   7   2       63.83       64.87      4.83 o
  -7   7   2       97.40       91.46      4.70 o
  -6   7   2      355.08      349.59     10.46 o
  -5   7   2       23.58       31.64      3.14 o
  -4   7   2       23.61       23.13      2.84 o
  -3   7   2      166.12      187.40      6.46 o
  -2   7   2     1393.65     1498.37     27.94 o
  -1   7   2       13.40       11.92      2.35 o
   0   7   2      622.50      625.59     16.91 o
   1   7   2        0.39        3.40      1.65 o
   2   7   2      399.94      426.39     11.45 o
   3   7   2      597.79      580.23     16.59 o
   4   7   2      362.55      377.01     11.16 o
   5   7   2      154.94      156.63      6.37 o
   6   7   2     1360.77     1243.20     26.66 o
   7   7   2       37.21       29.27      3.35 o
   8   7   2       19.74       17.04      3.08 o
   9   7   2       13.11       11.59      2.56 o
  10   7   2       46.14       45.12      4.28 o
  11   7   2       15.44       20.80      2.78 o
  12   7   2      113.57      102.14      5.87 o
  13   7   2       23.47       23.94      2.70 o
 -14   8   2       19.51       27.62      2.37 o
 -13   8   2       53.24       64.68      4.24 o
 -12   8   2       32.52       41.13      3.43 o
 -11   8   2        8.81       -1.80      2.84 o
 -10   8   2       48.26       48.09      4.35 o
  -9   8   2        7.46        7.90      1.95 o
  -8   8   2      127.01      122.23      6.43 o
  -7   8   2      163.61      180.57      7.70 o
  -6   8   2       57.20       55.04      4.55 o
  -5   8   2      314.69      334.64     10.51 o
  -4   8   2      146.89      139.68      6.88 o
  -3   8   2      170.92      152.51      7.03 o
  -2   8   2        1.99       -1.90      2.82 o
  -1   8   2       63.95       84.79      5.30 o
   0   8   2       15.88       12.04      3.19 o
   1   8   2      386.48      391.03     11.26 o
   2   8   2      792.51      791.67     19.99 o
   3   8   2       75.94       74.49      5.26 o
   4   8   2      123.40      115.71      6.17 o
   5   8   2       12.79       11.98      2.85 o
   6   8   2       59.97       53.38      4.68 o
   7   8   2       61.05       45.06      3.76 o
   8   8   2       48.90       47.30      4.04 o
   9   8   2       20.84       27.80      3.19 o
  10   8   2      157.93      142.60      6.51 o
  11   8   2       68.56       57.52      4.26 o
  12   8   2        1.97        1.43      1.88 o
 -11   9   2       11.44       11.17      2.14 o
 -10   9   2       30.53       35.30      3.23 o
  -9   9   2       56.36       51.31      3.91 o
  -8   9   2      131.66      113.33      5.68 o
  -7   9   2        0.37        4.79      1.82 o
  -6   9   2       11.91       10.39      2.69 o
  -5   9   2        6.44        7.65      2.31 o
  -4   9   2        2.11        1.07      2.22 o
  -3   9   2       13.59       10.36      3.08 o
  -2   9   2        5.86        1.10      2.90 o
  -1   9   2       16.43        1.10      3.75 o
   0   9   2        6.61        7.43      2.27 o
   1   9   2       26.79       29.47      3.32 o
   2   9   2       19.51       24.57      3.05 o
   3   9   2       48.66       50.52      4.32 o
   4   9   2       83.88       75.71      5.02 o
   5   9   2       60.99       57.11      4.11 o
   6   9   2       25.19       16.58      2.88 o
   7   9   2       29.80       24.39      3.32 o
   8   9   2        8.63       11.82      2.37 o
   9   9   2       30.48       32.28      2.85 o
  10   9   2        3.63        1.24      2.09 o
  -8  10   2       74.71       68.60      3.80 o
  -7  10   2       22.08       22.57      2.60 o
  -6  10   2       40.66       36.63      3.08 o
  -5  10   2        4.06        3.48      2.01 o
  -4  10   2        4.63        2.54      2.28 o
  -3  10   2       38.22       30.37      3.16 o
  -2  10   2       73.44       81.54      4.56 o
  -1  10   2       13.44       13.65      2.44 o
   0  10   2        0.65        1.46      2.25 o
   1  10   2       11.44        6.03      2.41 o
   2  10   2       13.29        9.16      2.59 o
   3  10   2       19.40       20.02      2.36 o
   4  10   2        8.16       12.06      1.91 o
   5  10   2        9.72        6.45      1.96 o
   6  10   2       14.43       10.02      2.08 o
 -20   1   3       23.18       19.26      2.34 o
 -19   1   3       37.90       42.21      3.45 o
 -18   1   3      182.34      193.36      7.54 o
 -17   1   3       83.62       81.14      5.34 o
 -16   1   3        1.48        1.50      2.55 o
 -15   1   3       47.67       57.60      4.44 o
 -14   1   3       36.35       41.09      3.41 o
 -13   1   3      130.93      128.28      5.19 o
 -12   1   3       53.70       61.76      3.59 o
 -11   1   3      808.96      886.54     19.02 o
 -10   1   3        0.34        0.27      1.76 o
  -9   1   3        7.04        0.48      1.60 o
  -8   1   3     1896.16     2092.55     30.00 o
  -7   1   3       22.66       17.75      1.80 o
  -6   1   3      383.19      405.25      9.59 o
  -5   1   3      197.76      172.89      4.71 o
  -4   1   3     1114.94     1118.84     16.81 o
  -3   1   3      477.99      452.64      8.80 o
  -2   1   3      552.65      630.01     10.72 o
  -1   1   3      705.34      644.04     10.89 o
   0   1   3      903.90      728.26     12.11 o
   1   1   3     2139.60     2143.43     27.31 o
   2   1   3     3636.94     3592.43     42.59 o
   3   1   3       40.74       35.53      2.01 o
   4   1   3     1694.98     1811.50     25.90 o
   5   1   3      113.85      153.18      5.04 o
   6   1   3      113.01       96.50      3.78 o
   7   1   3        0.07        1.13      1.79 o
   8   1   3       27.44       32.98      2.67 o
   9   1   3       39.96       40.05      3.08 o
  10   1   3       56.15       54.74      3.67 o
  11   1   3      143.94      129.54      5.58 o
  12   1   3        0.27        1.18      1.80 o
  13   1   3        0.75        1.54      1.80 o
  14   1   3       13.07       19.36      2.59 o
  15   1   3       24.70       31.26      3.31 o
  16   1   3        0.08        1.56      1.44 o
  17   1   3        6.91        9.01      1.49 o
 -19   2   3        6.87        9.50      1.76 o
 -18   2   3      137.83      136.88      6.30 o
 -17   2   3       99.85      107.58      5.77 o
 -16   2   3       65.29       77.13      5.02 o
 -15   2   3      240.32      240.68      8.78 o
 -14   2   3     1043.48     1129.70     24.53 o
 -13   2   3        4.28        5.46      1.54 o
 -12   2   3      241.16      228.79      6.94 o
 -11   2   3      182.03      201.35      6.27 o
 -10   2   3      499.21      546.99     13.79 o
  -9   2   3        0.39        3.11      1.23 o
  -8   2   3      691.19      698.73     14.70 o
  -7   2   3      642.00      766.84     14.99 o
  -6   2   3      268.22      326.91      8.77 o
  -5   2   3      812.21      786.30     14.38 o
  -4   2   3      199.26      227.17      6.76 o
  -3   2   3      660.05      605.25     11.62 o
  -2   2   3       18.83       29.63      1.66 o
  -1   2   3      560.34      582.66     10.76 o
   0   2   3     1067.69     1035.46     16.22 o
   1   2   3       60.18       80.04      2.69 o
   2   2   3       47.34       54.04      2.32 o
   3   2   3     2556.73     2695.09     35.18 o
   4   2   3     1388.29     1349.68     21.88 o
   5   2   3      694.31      588.42     13.56 o
   6   2   3      532.76      494.05     12.80 o
   7   2   3      358.42      394.02     11.85 o
   8   2   3      251.83      249.72      7.93 o
   9   2   3      216.28      219.64      6.86 o
  10   2   3      389.22      387.08     11.13 o
  11   2   3        2.61        3.46      1.16 o
  12   2   3       99.56      102.02      6.08 o
  13   2   3       44.82       51.58      4.34 o
  14   2   3        0.51       -2.70      2.70 o
  15   2   3       27.63       29.54      3.26 o
  16   2   3       12.71       12.11      2.15 o
  17   2   3        4.21        3.89      1.45 o
 -19   3   3        0.43        0.81      1.56 o
 -18   3   3        7.88       12.16      2.29 o
 -17   3   3       45.27       48.93      3.99 o
 -16   3   3        6.55        8.12      2.39 o
 -15   3   3      164.17      160.36      7.19 o
 -14   3   3      202.47      185.33      7.81 o
 -13   3   3      608.76      620.24     17.21 o
 -12   3   3       40.25       40.75      2.96 o
 -11   3   3       18.81       12.60      2.41 o
 -10   3   3      237.40      237.78      7.79 o
  -9   3   3       17.08       25.83      2.49 o
  -8   3   3     1622.25     1755.51     28.22 o
  -7   3   3     3410.40     3353.95     44.45 o
  -6   3   3     2232.42     2130.09     30.87 o
  -5   3   3      712.82      775.05     15.22 o
  -4   3   3     3518.96     3828.86     47.21 o
  -3   3   3       27.50       24.66      2.02 o
  -2   3   3      360.44      469.91     10.28 o
  -1   3   3     1496.88     1658.57     23.80 o
   0   3   3      871.54      929.80     16.04 o
   1   3   3       10.20       13.03      1.65 o
   2   3   3      682.96      628.69     13.56 o
   3   3   3      572.41      484.83     11.94 o
   4   3   3       12.92       17.77      1.86 o
   5   3   3      270.98      239.49      7.23 o
   6   3   3      152.69      150.73      5.23 o
   7   3   3      119.40       88.84      4.27 o
   8   3   3     1023.82     1064.07     22.27 o
   9   3   3      193.49      217.97      7.16 o
  10   3   3      282.02      292.02      9.75 o
  11   3   3       45.48       49.69      4.16 o
  12   3   3       28.61       29.97      3.52 o
  13   3   3      116.53      115.28      6.04 o
  14   3   3      389.98      401.52     11.82 o
  15   3   3      119.91      124.51      6.23 o
  16   3   3       12.07       13.91      2.50 o
 -18   4   3       27.63       26.48      2.76 o
 -17   4   3      137.94      141.67      6.27 o
 -16   4   3       51.48       51.26      4.24 o
 -15   4   3        0.54        5.87      1.47 o
 -14   4   3       33.22       42.34      3.87 o
 -13   4   3        2.91        4.69      1.81 o
 -12   4   3      556.85      552.73     16.12 o
 -11   4   3      422.37      435.15     11.74 o
 -10   4   3      113.62      126.43      5.34 o
  -9   4   3        1.53       25.71      2.58 o
  -8   4   3     1328.19     1293.04     24.32 o
  -7   4   3     1142.99     1109.18     21.41 o
  -6   4   3      119.53      170.28      5.25 o
  -5   4   3      429.91      425.96     11.19 o
  -4   4   3      259.86      291.08      9.03 o
  -3   4   3     2165.49     2488.02     34.24 o
  -2   4   3     1012.96     1096.03     19.02 o
  -1   4   3      166.79      176.50      5.55 o
   0   4   3        8.64       23.61      2.10 o
   1   4   3     2169.10     2355.76     33.10 o
   2   4   3      713.75      796.94     16.28 o
   3   4   3      355.85      308.96      8.26 o
   4   4   3       14.88       10.13      1.55 o
   5   4   3      108.36      110.84      4.68 o
   6   4   3        4.67        5.50      1.41 o
   7   4   3      353.37      339.99      9.81 o
   8   4   3        9.25        8.79      2.16 o
   9   4   3      593.74      572.61     16.20 o
  10   4   3       38.20       34.69      3.75 o
  11   4   3       16.58       21.33      2.86 o
  12   4   3       14.02        3.29      3.53 o
  13   4   3        4.14        6.51      2.19 o
  14   4   3       14.59       16.39      2.58 o
  15   4   3        8.41       12.77      2.30 o
  16   4   3       68.98       41.49      4.12 o
 -18   5   3       60.18       63.61      3.58 o
 -17   5   3        5.36        8.61      1.75 o
 -16   5   3       29.24       21.75      3.10 o
 -15   5   3       43.78       38.22      4.04 o
 -14   5   3        7.97       11.36      2.40 o
 -13   5   3      435.85      451.49     12.39 o
 -12   5   3      224.21      245.66      8.95 o
 -11   5   3      116.60      127.67      5.82 o
 -10   5   3      428.11      395.89     11.32 o
  -9   5   3      745.04      646.87     17.32 o
  -8   5   3      146.92      143.49      5.52 o
  -7   5   3      307.87      360.49      9.86 o
  -6   5   3        0.55        0.31      2.28 o
  -5   5   3       24.90       17.95      2.09 o
  -4   5   3      260.06      250.29      7.38 o
  -3   5   3      590.66      578.62     14.20 o
  -2   5   3       60.94       71.88      3.56 o
  -1   5   3        8.52       13.09      1.91 o
   0   5   3      113.11      132.31      4.74 o
   1   5   3      284.90      312.65      8.54 o
   2   5   3      232.49      266.30      7.95 o
   3   5   3       57.47       51.97      3.15 o
   4   5   3       42.93       55.64      3.41 o
   5   5   3      627.57      551.87     15.41 o
   6   5   3      217.21      186.04      6.63 o
   7   5   3       42.76       55.31      3.92 o
   8   5   3       28.31       25.24      2.80 o
   9   5   3        1.51        5.16      1.59 o
  10   5   3        0.36        0.00      1.85 o
  11   5   3       83.19       85.58      5.38 o
  12   5   3       66.23       62.33      4.90 o
  13   5   3       49.95       46.74      4.05 o
  14   5   3        0.94        3.75      1.54 o
  15   5   3        4.04        1.95      1.57 o
 -17   6   3       78.01       91.88      4.15 o
 -16   6   3       13.11       16.07      2.21 o
 -15   6   3        5.13        4.78      1.76 o
 -14   6   3        8.44        3.99      2.24 o
 -13   6   3       52.05       51.67      4.21 o
 -12   6   3        1.84        1.86      2.17 o
 -11   6   3      122.44      119.48      6.13 o
 -10   6   3       35.83       22.21      3.43 o
  -9   6   3       87.95       84.91      4.74 o
  -8   6   3       49.54       77.24      4.32 o
  -7   6   3      172.84      163.93      6.09 o
  -6   6   3       34.55       39.00      3.24 o
  -5   6   3       31.58       41.41      3.07 o
  -4   6   3        3.20        4.97      1.63 o
  -3   6   3      356.53      391.55     10.43 o
  -2   6   3       11.74       13.46      2.21 o
  -1   6   3      279.56      333.81      9.52 o
   0   6   3       75.34       70.44      3.81 o
   1   6   3       30.18       39.28      3.03 o
   2   6   3        0.03       -1.67      2.85 o
   3   6   3       32.06       27.73      2.82 o
   4   6   3       44.99       44.15      3.60 o
   5   6   3        0.50       -0.73      2.31 o
   6   6   3        2.19       -0.38      2.40 o
   7   6   3      249.08      225.81      9.09 o
   8   6   3       10.55        9.58      2.44 o
   9   6   3       17.58       15.28      3.06 o
  10   6   3        2.22       -1.42      2.92 o
  11   6   3        2.47       -0.98      2.59 o
  12   6   3        8.73       10.13      2.60 o
  13   6   3       47.45       43.53      3.90 o
  14   6   3        0.03        1.92      1.23 o
 -15   7   3       57.99       50.02      3.48 o
 -14   7   3       77.94       84.37      4.42 o
 -13   7   3       18.81       14.29      2.70 o
 -12   7   3        4.45        7.40      2.49 o
 -11   7   3       29.89       28.45      3.50 o
 -10   7   3        0.43        1.22      2.73 o
  -9   7   3       24.01       25.15      3.48 o
  -8   7   3        2.23        1.99      3.62 o
  -7   7   3       34.27       32.31      3.77 o
  -6   7   3      191.52      170.57      6.57 o
  -5   7   3        3.73        4.53      2.07 o
  -4   7   3      275.03      265.14      8.87 o
  -3   7   3      173.17      177.28      6.48 o
  -2   7   3      326.97      345.53     10.19 o
  -1   7   3       13.37       14.82      2.74 o
   0   7   3      672.77      711.93     18.44 o
   1   7   3        2.07       -0.37      3.10 o
   2   7   3       15.12       18.77      2.55 o
   3   7   3        1.98        2.66      3.11 o
   4   7   3       25.54       23.97      3.00 o
   5   7   3       38.72       32.40      4.17 o
   6   7   3      146.55      118.29      6.59 o
   7   7   3      112.07       88.91      5.69 o
   8   7   3        1.51        2.82      1.97 o
   9   7   3      214.57      214.82      8.50 o
  10   7   3       79.62       80.76      5.00 o
  11   7   3        5.67       -0.52      2.47 o
  12   7   3       14.48       13.13      2.19 o
 -14   8   3       35.77       46.52      3.12 o
 -13   8   3       89.58       91.60      4.53 o
 -12   8   3        9.30        9.35      2.44 o
 -11   8   3       79.87       91.23      5.14 o
 -10   8   3       75.90       71.27      4.82 o
  -9   8   3        0.89        5.35      1.95 o
  -8   8   3        6.85        5.20      2.47 o
  -7   8   3       71.79       72.38      4.86 o
  -6   8   3       61.77       56.85      4.22 o
  -5   8   3      216.61      237.45      8.56 o
  -4   8   3        0.41        2.31      2.67 o
  -3   8   3       85.67       93.29      5.56 o
  -2   8   3        6.81        6.70      2.47 o
  -1   8   3      107.88      104.05      5.65 o
   0   8   3       49.84       51.58      4.37 o
   1   8   3       83.95       80.55      5.29 o
   2   8   3      193.35      191.65      7.90 o
   3   8   3      591.77      621.66     18.04 o
   4   8   3      714.45      700.66     18.77 o
   5   8   3       23.45       26.66      3.21 o
   6   8   3        0.30        1.82      2.80 o
   7   8   3       40.79       33.02      3.88 o
   8   8   3      186.89      168.61      7.80 o
   9   8   3      123.58      121.61      6.27 o
  10   8   3       58.68       59.76      3.95 o
  11   8   3        1.24        2.27      1.46 o
 -11   9   3       44.67       49.64      3.47 o
 -10   9   3       78.44       82.89      4.52 o
  -9   9   3       27.14       26.50      2.76 o
  -8   9   3        4.05        6.80      2.12 o
  -7   9   3       81.90       87.18      4.91 o
  -6   9   3      171.41      180.80      7.12 o
  -5   9   3       21.14       26.73      3.31 o
  -4   9   3        2.18        3.91      2.09 o
  -3   9   3       15.01       16.10      2.95 o
  -2   9   3       97.55      103.79      6.04 o
  -1   9   3      579.84      611.98     16.75 o
   0   9   3      326.87      309.12      9.93 o
   1   9   3        2.78        2.08      2.81 o
   2   9   3      182.94      185.86      7.45 o
   3   9   3       72.34       63.10      4.30 o
   4   9   3       18.62       17.02      2.75 o
   5   9   3       55.79       56.83      4.12 o
   6   9   3        0.24       -1.87      2.05 o
   7   9   3      114.50      102.31      5.27 o
   8   9   3      256.86      251.98      8.10 o
  -8  10   3      121.46      108.10      4.48 o
  -7  10   3       19.37       18.15      2.25 o
  -6  10   3       25.75       27.71      2.50 o
  -5  10   3      119.34      118.81      5.19 o
  -4  10   3       97.70       92.85      4.98 o
  -3  10   3        7.95        8.89      2.07 o
  -2  10   3      340.85      354.43      9.48 o
  -1  10   3      121.97      125.79      5.52 o
   0  10   3        5.32        8.16      1.88 o
   1  10   3      110.12      104.05      5.26 o
   2  10   3       25.29       27.62      2.49 o
   3  10   3        5.92        4.46      1.64 o
   4  10   3       11.45        7.94      2.09 o
   5  10   3        2.30        0.19      1.77 o
 -20   0   4      236.49      228.01      7.02 o
 -19   0   4       14.19       12.48      2.69 o
 -18   0   4      180.98      209.45      7.71 o
 -17   0   4       99.04       98.98      5.56 o
 -16   0   4        8.53        7.25      2.66 o
 -15   0   4      588.48      589.04     17.11 o
 -14   0   4      141.62      141.25      5.90 o
 -13   0   4       10.25       12.64      2.24 o
 -12   0   4     1739.00     1629.13     29.07 o
 -11   0   4     1441.34     1458.77     26.36 o
 -10   0   4      656.38      661.31     15.58 o
  -9   0   4      407.87      364.28     10.75 o
  -8   0   4        3.27        4.18      1.16 o
  -7   0   4      334.70      289.89      8.79 o
  -6   0   4        5.65        3.80      1.10 o
  -5   0   4      990.96      995.76     16.69 o
  -4   0   4     1331.99     1344.25     20.10 o
  -3   0   4      633.67      739.22     13.11 o
  -2   0   4      625.58      577.54     11.18 o
  -1   0   4      473.62      414.12      9.17 o
   0   0   4     3702.41     3238.92     39.89 o
   1   0   4       89.34      105.17      3.36 o
   2   0   4      420.05      359.66      9.14 o
   3   0   4      275.48      249.13      6.56 o
   4   0   4    11306.51    10658.73    117.57 o
   5   0   4     3194.78     2892.81     39.84 o
   6   0   4     1335.37     1206.66     22.48 o
   7   0   4       88.17       80.47      3.96 o
   8   0   4       17.66       15.18      2.20 o
   9   0   4      338.33      279.19      9.30 o
  10   0   4       93.69       88.98      4.81 o
  11   0   4        2.77        3.83      1.69 o
  12   0   4      149.47      164.59      7.24 o
  13   0   4      223.92      233.83      8.74 o
  14   0   4      148.54      152.69      6.94 o
  15   0   4       10.48       14.71      2.17 o
  16   0   4        0.01       -0.98      1.45 o
 -20   1   4        0.06       -1.58      1.69 o
 -19   1   4       37.32       48.08      3.59 o
 -18   1   4        6.32        5.67      2.09 o
 -17   1   4      129.62      132.47      6.51 o
 -16   1   4      314.98      305.53      9.90 o
 -15   1   4        2.68        4.34      2.15 o
 -14   1   4        3.29        2.27      2.62 o
 -13   1   4        1.72        2.90      1.64 o
 -12   1   4      293.57      292.35      9.00 o
 -11   1   4      403.29      460.61     13.26 o
 -10   1   4      561.64      575.24     14.37 o
  -9   1   4       53.25       45.28      2.85 o
  -8   1   4      543.85      524.56     12.77 o
  -7   1   4      804.76      596.83     13.32 o
  -6   1   4     1750.77     1703.63     25.55 o
  -5   1   4     2880.17     2894.02     37.18 o
  -4   1   4     1220.90     1173.44     18.47 o
  -3   1   4        4.11        6.99      1.02 o
  -2   1   4        2.98        1.28      1.54 o
  -1   1   4       28.84       20.67      1.66 o
   0   1   4       13.01       16.01      1.39 o
   1   1   4      783.19      652.18     12.76 o
   2   1   4      567.93      415.66     10.08 o
   3   1   4      217.34      204.06      5.91 o
   4   1   4     1827.92     1866.46     28.18 o
   5   1   4      482.41      518.33     12.91 o
   6   1   4      300.85      292.15      8.36 o
   7   1   4       95.13       84.42      4.18 o
   8   1   4      217.92      190.91      6.48 o
   9   1   4       82.79       87.33      4.70 o
  10   1   4      369.26      356.52     11.07 o
  11   1   4       68.23       86.79      5.49 o
  12   1   4       43.14       42.79      3.81 o
  13   1   4       17.29       20.18      3.06 o
  14   1   4      128.82      148.01      6.68 o
  15   1   4       13.30       12.11      2.43 o
  16   1   4       36.86       33.19      3.18 o
 -19   2   4       13.94       11.17      2.03 o
 -18   2   4        8.23       10.01      1.93 o
 -17   2   4       41.04       39.16      3.78 o
 -16   2   4        6.18        3.67      2.12 o
 -15   2   4       42.53       56.28      4.21 o
 -14   2   4      109.53      110.03      6.08 o
 -13   2   4       40.70       40.00      3.20 o
 -12   2   4      233.64      241.98      7.19 o
 -11   2   4      250.08      237.98      7.99 o
 -10   2   4        3.22        0.61      2.27 o
  -9   2   4      457.48      442.36     12.20 o
  -8   2   4      245.33      240.46      7.15 o
  -7   2   4       21.06       24.22      2.02 o
  -6   2   4     1406.75     1440.08     23.46 o
  -5   2   4       37.69       48.36      2.60 o
  -4   2   4      166.14      210.14      5.84 o
  -3   2   4       84.39       80.13      3.00 o
  -2   2   4      861.92     1017.84     17.01 o
  -1   2   4      128.13      131.78      4.41 o
   0   2   4      370.37      320.63      8.64 o
   1   2   4       66.55       47.84      2.44 o
   2   2   4       51.31       47.83      2.59 o
   3   2   4      135.85      123.43      4.10 o
   4   2   4       92.46       80.79      3.52 o
   5   2   4      445.33      435.35     12.11 o
   6   2   4      352.09      254.71      8.06 o
   7   2   4        6.90       -0.32      2.70 o
   8   2   4        1.66        3.74      1.54 o
   9   2   4       20.88       16.25      2.95 o
  10   2   4        4.39       -1.14      2.54 o
  11   2   4       69.23       70.83      5.04 o
  12   2   4        1.01        0.38      2.48 o
  13   2   4       20.69       22.60      3.07 o
  14   2   4       67.96       65.90      4.75 o
  15   2   4      154.95      160.00      6.63 o
  16   2   4       16.33       12.86      2.12 o
 -19   3   4        6.48        5.73      1.70 o
 -18   3   4        0.84        1.31      1.68 o
 -17   3   4       30.54       32.49      3.34 o
 -16   3   4        2.25        2.59      1.81 o
 -15   3   4        5.73        7.78      2.15 o
 -14   3   4       41.71       44.67      4.15 o
 -13   3   4        3.12        1.52      2.90 o
 -12   3   4      123.91      122.37      5.32 o
 -11   3   4        4.68        3.14      1.71 o
 -10   3   4       57.49       51.47      3.34 o
  -9   3   4       19.18       17.11      2.19 o
  -8   3   4        0.06        2.02      2.14 o
  -7   3   4      314.61      304.60      8.20 o
  -6   3   4       31.41       38.03      2.58 o
  -5   3   4      130.94      162.33      4.92 o
  -4   3   4      479.48      584.93     13.53 o
  -3   3   4      429.33      355.06     10.08 o
  -2   3   4       32.64       39.03      2.32 o
  -1   3   4      321.41      391.11     10.08 o
   0   3   4      127.57      113.97      3.85 o
   1   3   4       14.91       22.15      1.89 o
   2   3   4      608.80      581.62     13.54 o
   3   3   4      694.75      738.30     16.21 o
   4   3   4       95.17      119.08      4.56 o
   5   3   4        9.14       11.66      1.76 o
   6   3   4       39.72       48.02      3.20 o
   7   3   4       40.77       29.34      2.90 o
   8   3   4        4.49        7.41      2.00 o
   9   3   4       32.27       41.54      3.52 o
  10   3   4       16.15       14.93      2.61 o
  11   3   4        8.41        7.42      2.93 o
  12   3   4        0.23        0.36      1.80 o
  13   3   4       46.49       51.36      4.28 o
  14   3   4        0.09        1.09      2.08 o
  15   3   4        1.89        1.69      1.82 o
 -18   4   4        8.87       10.72      1.90 o
 -17   4   4        0.27       -0.18      1.68 o
 -16   4   4       35.66       36.16      3.58 o
 -15   4   4       49.04       54.80      4.24 o
 -14   4   4       59.76       66.47      4.56 o
 -13   4   4      179.29      177.05      7.33 o
 -12   4   4       26.93       29.57      2.84 o
 -11   4   4       21.63       19.23      2.62 o
 -10   4   4        0.81       -0.70      2.21 o
  -9   4   4      200.81      193.60      6.52 o
  -8   4   4       13.70        9.21      2.33 o
  -7   4   4       23.26       27.13      2.61 o
  -6   4   4        1.65        4.69      1.34 o
  -5   4   4       64.60       52.63      3.16 o
  -4   4   4        1.68        0.81      1.69 o
  -3   4   4        3.07        3.10      1.55 o
  -2   4   4       15.64       17.79      1.87 o
  -1   4   4      384.23      438.23     11.87 o
   0   4   4     1560.42     1707.63     27.54 o
   1   4   4      192.87      166.96      5.49 o
   2   4   4       12.16       17.42      2.00 o
   3   4   4       95.12       93.32      4.22 o
   4   4   4        3.81        0.67      2.22 o
   5   4   4      193.54      199.01      6.51 o
   6   4   4       40.53       46.53      3.37 o
   7   4   4       34.56       35.85      3.17 o
   8   4   4       32.09       29.09      2.97 o
   9   4   4       36.56       36.00      4.23 o
  10   4   4       12.55       12.72      2.74 o
  11   4   4       66.49       60.68      4.74 o
  12   4   4        3.66        1.33      2.40 o
  13   4   4      117.36      120.23      6.23 o
  14   4   4      132.82      127.86      6.08 o
 -17   5   4        4.90        6.32      1.89 o
 -16   5   4        2.01        3.80      1.94 o
 -15   5   4       21.93       30.18      2.80 o
 -14   5   4       81.92       95.28      5.45 o
 -13   5   4       25.05       19.97      3.20 o
 -12   5   4       71.64       70.49      5.28 o
 -11   5   4      617.86      571.36     16.61 o
 -10   5   4     1395.82     1447.17     28.59 o
  -9   5   4       16.10       12.92      2.59 o
  -8   5   4      487.41      439.41     13.87 o
  -7   5   4       32.36       34.09      3.11 o
  -6   5   4      268.87      257.41      8.31 o
  -5   5   4      120.06      124.27      4.88 o
  -4   5   4      574.25      621.28     15.34 o
  -3   5   4      157.24      161.71      5.42 o
  -2   5   4      442.62      470.36     13.26 o
  -1   5   4     1713.11     1864.95     30.68 o
   0   5   4      166.19      161.74      5.64 o
   1   5   4       34.70       37.56      2.93 o
   2   5   4        4.11        4.94      1.80 o
   3   5   4      348.78      332.81      9.85 o
   4   5   4      132.50      113.60      5.34 o
   5   5   4      357.63      356.73     10.82 o
   6   5   4       40.67       46.44      3.63 o
   7   5   4       43.72       41.25      3.37 o
   8   5   4      102.48      118.27      5.96 o
   9   5   4        4.94        6.83      2.00 o
  10   5   4      206.14      208.83      8.47 o
  11   5   4      122.58      132.31      6.48 o
  12   5   4        0.20        0.39      1.60 o
  13   5   4       50.63       54.40      4.21 o
  14   5   4        0.56        1.31      1.16 o
 -16   6   4       12.43       12.38      1.86 o
 -15   6   4      183.31      193.76      7.03 o
 -14   6   4      240.07      242.83      8.36 o
 -13   6   4        5.18        6.41      2.63 o
 -12   6   4      318.47      324.77     10.40 o
 -11   6   4      593.60      611.90     17.49 o
 -10   6   4       92.54       59.54      4.78 o
  -9   6   4       59.62       56.83      4.44 o
  -8   6   4       89.12       73.63      4.39 o
  -7   6   4       43.01       38.54      3.55 o
  -6   6   4      598.31      621.35     16.61 o
  -5   6   4     1214.13     1301.60     25.74 o
  -4   6   4        5.72        6.16      2.06 o
  -3   6   4      548.56      568.55     15.71 o
  -2   6   4      154.96      181.08      6.38 o
  -1   6   4      326.85      362.79     10.44 o
   0   6   4      300.24      310.06      9.58 o
   1   6   4      113.84      110.14      5.26 o
   2   6   4       41.13       35.98      3.09 o
   3   6   4      785.64      806.49     20.14 o
   4   6   4      152.49      143.37      6.00 o
   5   6   4       17.96       14.25      3.13 o
   6   6   4      180.58      163.32      7.86 o
   7   6   4       85.16       89.98      5.76 o
   8   6   4       40.88       48.16      4.01 o
   9   6   4      140.12      163.95      7.21 o
  10   6   4       53.78       64.72      4.55 o
  11   6   4       28.77       32.47      3.11 o
  12   6   4       67.75       64.69      4.37 o
  13   6   4       34.99       24.93      3.03 o
 -15   7   4      178.38      166.37      5.68 o
 -14   7   4        5.19        7.91      2.10 o
 -13   7   4       65.47       78.15      4.55 o
 -12   7   4      107.24      101.03      5.61 o
 -11   7   4        5.57        4.75      1.95 o
 -10   7   4      142.16      141.53      6.82 o
  -9   7   4        4.37        8.62      2.50 o
  -8   7   4        2.88        0.40      2.79 o
  -7   7   4      145.00      157.42      6.98 o
  -6   7   4        2.23        9.32      2.54 o
  -5   7   4       93.00       89.06      5.44 o
  -4   7   4      162.41      154.68      6.24 o
  -3   7   4      239.64      268.34      8.05 o
  -2   7   4      221.15      225.64      7.47 o
  -1   7   4      251.30      256.13      7.88 o
   0   7   4      674.53      718.07     18.85 o
   1   7   4      339.57      346.97     10.67 o
   2   7   4        8.68        8.71      2.56 o
   3   7   4       25.64       31.61      3.55 o
   4   7   4      399.89      354.58     11.39 o
   5   7   4      412.73      372.02     11.51 o
   6   7   4        1.68        1.57      2.49 o
   7   7   4       83.33       87.08      5.22 o
   8   7   4        0.56       -0.32      2.35 o
   9   7   4        4.63        7.74      1.85 o
  10   7   4       97.49       97.97      5.44 o
  11   7   4      123.01      111.18      5.84 o
 -13   8   4       21.26       19.07      2.18 o
 -12   8   4       80.91       95.92      4.69 o
 -11   8   4       21.82       10.89      2.88 o
 -10   8   4       44.33       41.98      3.71 o
  -9   8   4      114.90       97.51      5.35 o
  -8   8   4       57.27       59.98      4.53 o
  -7   8   4        2.94       -2.14      3.37 o
  -6   8   4       23.35       29.91      3.50 o
  -5   8   4        8.19       10.75      2.68 o
  -4   8   4       92.94       93.14      5.45 o
  -3   8   4       15.97       13.48      2.91 o
  -2   8   4       22.14       30.55      3.81 o
  -1   8   4       36.53       35.90      3.78 o
   0   8   4      341.42      352.17     11.07 o
   1   8   4       60.40       53.97      4.49 o
   2   8   4       25.28       19.17      3.46 o
   3   8   4        0.50        1.08      2.59 o
   4   8   4       61.52       57.61      4.69 o
   5   8   4       70.72       66.32      4.83 o
   6   8   4       13.48        8.89      2.65 o
   7   8   4       21.40       19.57      3.13 o
   8   8   4        0.19       -1.74      2.00 o
   9   8   4      311.69      302.07      8.85 o
 -11   9   4       79.42       83.06      4.02 o
 -10   9   4        2.79        3.29      1.98 o
  -9   9   4       17.19        9.35      2.51 o
  -8   9   4       34.77       21.62      2.99 o
  -7   9   4       51.83       55.20      4.04 o
  -6   9   4        8.69       10.58      2.48 o
  -5   9   4        0.29        2.73      1.87 o
  -4   9   4        1.60        1.29      2.59 o
  -3   9   4        4.44        2.62      3.25 o
  -2   9   4       37.57       47.03      4.04 o
  -1   9   4      196.20      177.43      7.46 o
   0   9   4       41.48       41.91      3.70 o
   1   9   4       49.08       46.00      4.11 o
   2   9   4       54.55       53.25      4.08 o
   3   9   4       70.73       57.04      4.16 o
   4   9   4       53.64       44.76      4.01 o
   5   9   4        1.55       -0.25      1.99 o
   6   9   4        6.48        7.99      1.94 o
   7   9   4        4.93       -0.74      1.84 o
  -7  10   4        0.02        1.46      1.75 o
  -6  10   4       38.66       45.16      3.08 o
  -5  10   4        1.65        1.70      1.93 o
  -4  10   4        0.32       -0.88      1.97 o
  -3  10   4        5.26        5.34      1.79 o
  -2  10   4       50.71       51.68      3.60 o
  -1  10   4       18.09       17.59      2.47 o
   0  10   4       51.45       48.98      3.42 o
   1  10   4      103.81       93.60      4.82 o
   2  10   4       29.91       25.79      2.69 o
   3  10   4        0.53       -0.54      1.69 o
 -19   1   5       28.92       29.66      2.90 o
 -18   1   5        0.14       -1.72      2.10 o
 -17   1   5        0.20       -1.33      2.05 o
 -16   1   5       10.25       10.94      2.11 o
 -15   1   5       93.41      101.42      5.97 o
 -14   1   5      207.46      212.37      8.18 o
 -13   1   5       35.88       31.50      3.17 o
 -12   1   5       16.66       16.94      2.57 o
 -11   1   5      307.01      315.93      9.41 o
 -10   1   5      780.75      779.50     18.00 o
  -9   1   5      226.30      209.33      6.23 o
  -8   1   5      140.67      105.63      4.29 o
  -7   1   5      444.51      436.28     11.85 o
  -6   1   5      543.30      561.44     13.19 o
  -5   1   5        3.32        0.79      1.00 o
  -4   1   5      199.28      249.33      6.61 o
  -3   1   5       14.41       13.20      1.55 o
  -2   1   5        5.16        2.12      1.02 o
  -1   1   5      214.64      225.75      6.33 o
   0   1   5     1914.67     1800.96     27.24 o
   1   1   5      837.82      832.87     16.52 o
   2   1   5       53.96       47.91      2.76 o
   3   1   5      766.13      807.12     17.05 o
   4   1   5      296.27      304.61      8.38 o
   5   1   5        0.79        2.97      1.16 o
   6   1   5        0.99        6.32      1.83 o
   7   1   5      760.05      780.88     19.24 o
   8   1   5        1.81        1.62      2.36 o
   9   1   5      295.72      269.17      9.66 o
  10   1   5      338.47      358.39     11.17 o
  11   1   5       91.07      101.73      5.88 o
  12   1   5        4.56        7.35      1.85 o
  13   1   5        6.50        6.76      2.58 o
  14   1   5       30.16       34.20      3.03 o
  15   1   5        6.06        4.56      1.62 o
 -19   2   5       79.79       82.02      4.08 o
 -18   2   5       82.36       92.60      4.93 o
 -17   2   5        3.87        4.72      1.87 o
 -16   2   5       18.82       22.81      3.03 o
 -15   2   5      530.53      555.62     16.33 o
 -14   2   5      196.88      195.56      7.75 o
 -13   2   5      412.87      394.79     11.23 o
 -12   2   5      145.58      149.63      5.83 o
 -11   2   5      198.63      190.70      6.40 o
 -10   2   5       37.83       33.64      3.25 o
  -9   2   5      537.01      521.21     14.26 o
  -8   2   5       50.46       51.38      3.01 o
  -7   2   5      683.59      587.09     14.67 o
  -6   2   5      300.11      259.14      7.51 o
  -5   2   5       77.31       93.96      3.74 o
  -4   2   5      265.53      257.25      7.07 o
  -3   2   5      736.76      779.82     15.63 o
  -2   2   5      908.47      996.67     18.36 o
  -1   2   5      204.30      169.83      5.63 o
   0   2   5      533.50      433.19     11.47 o
   1   2   5      240.81      240.36      7.03 o
   2   2   5      353.45      309.65      8.23 o
   3   2   5      413.11      348.71     10.75 o
   4   2   5       14.86       17.81      2.29 o
   5   2   5      195.24      164.76      5.66 o
   6   2   5      329.68      320.75      9.86 o
   7   2   5       81.00       67.76      4.07 o
   8   2   5       49.59       45.82      3.72 o
   9   2   5       14.17       14.12      2.40 o
  10   2   5      207.59      229.87      8.80 o
  11   2   5      170.53      199.28      8.11 o
  12   2   5       40.25       45.92      3.94 o
  13   2   5        5.00        5.39      2.04 o
  14   2   5       40.87       55.76      3.88 o
 -19   3   5       63.12       58.30      3.43 o
 -18   3   5        1.51        1.48      2.26 o
 -17   3   5       47.18       54.36      3.89 o
 -16   3   5       85.23       85.35      4.97 o
 -15   3   5        9.22        8.08      2.72 o
 -14   3   5      472.89      441.13     12.07 o
 -13   3   5       58.06       66.58      4.84 o
 -12   3   5      279.50      272.58      8.21 o
 -11   3   5       36.44       36.54      3.26 o
 -10   3   5      559.15      586.43     15.94 o
  -9   3   5       46.51       53.77      3.36 o
  -8   3   5      574.48      564.23     14.78 o
  -7   3   5      528.64      511.20     13.77 o
  -6   3   5        0.81        2.59      1.22 o
  -5   3   5      662.80      564.07     14.20 o
  -4   3   5      222.95      219.55      6.88 o
  -3   3   5      456.76      508.07     12.72 o
  -2   3   5      242.67      219.83      6.76 o
  -1   3   5     1256.80     1317.42     23.08 o
   0   3   5       10.99        7.25      1.80 o
   1   3   5      665.16      678.86     15.85 o
   2   3   5      147.72      164.67      5.34 o
   3   3   5      230.41      233.63      7.61 o
   4   3   5      395.10      389.87     12.24 o
   5   3   5       48.10       44.64      3.50 o
   6   3   5      349.41      287.80      9.62 o
   7   3   5      535.88      558.11     16.69 o
   8   3   5       75.39       83.24      5.55 o
   9   3   5        3.28        4.04      2.24 o
  10   3   5       26.80       22.60      3.00 o
  11   3   5       20.92       22.27      3.37 o
  12   3   5       18.36       20.23      2.90 o
  13   3   5       87.59      101.15      5.26 o
  14   3   5       25.28       15.92      2.68 o
 -18   4   5        4.49        7.40      1.65 o
 -17   4   5       17.22       20.31      2.73 o
 -16   4   5        6.38        5.59      2.12 o
 -15   4   5       37.81       43.72      3.85 o
 -14   4   5        4.43        5.20      2.23 o
 -13   4   5       73.15       80.90      5.18 o
 -12   4   5      103.61      117.54      6.01 o
 -11   4   5        8.73       11.69      2.00 o
 -10   4   5      214.31      238.85      7.38 o
  -9   4   5      782.88      815.02     19.45 o
  -8   4   5       25.11       24.38      2.68 o
  -7   4   5      804.76      830.22     19.00 o
  -6   4   5      105.68      120.15      4.98 o
  -5   4   5      141.97      147.17      5.31 o
  -4   4   5     1414.25     1370.46     26.00 o
  -3   4   5      402.98      392.72     10.53 o
  -2   4   5      102.83      121.35      4.74 o
  -1   4   5      295.90      308.38      8.65 o
   0   4   5      953.54      984.76     20.38 o
   1   4   5       25.44       19.79      2.23 o
   2   4   5      907.83      843.36     19.36 o
   3   4   5       70.16       70.65      4.00 o
   4   4   5       14.51       11.39      2.33 o
   5   4   5       24.46       22.39      2.73 o
   6   4   5      207.06      222.17      7.43 o
   7   4   5        0.23        2.03      2.40 o
   8   4   5      342.14      376.08     11.50 o
   9   4   5        5.32       16.61      2.57 o
  10   4   5       22.36       20.54      3.01 o
  11   4   5       43.60       55.49      4.07 o
  12   4   5      170.92      174.38      7.21 o
  13   4   5        1.03        2.49      1.55 o
 -17   5   5       18.16       20.17      2.50 o
 -16   5   5        0.95        3.53      1.64 o
 -15   5   5        8.20       11.77      2.24 o
 -14   5   5       49.71       55.19      4.33 o
 -13   5   5       11.35       13.83      2.86 o
 -12   5   5       26.55       24.53      3.58 o
 -11   5   5       26.08       37.45      3.93 o
 -10   5   5      170.20      191.77      7.82 o
  -9   5   5       22.28       31.16      2.99 o
  -8   5   5     1010.45      973.93     22.11 o
  -7   5   5      237.93      211.95      7.07 o
  -6   5   5      172.34      153.11      5.92 o
  -5   5   5        3.69        6.19      1.88 o
  -4   5   5       77.06       88.25      4.36 o
  -3   5   5       76.12       67.82      3.88 o
  -2   5   5      181.84      212.44      6.69 o
  -1   5   5        1.99        2.41      2.81 o
   0   5   5      236.77      239.89      8.07 o
   1   5   5      628.39      562.00     16.11 o
   2   5   5        2.51        3.04      2.41 o
   3   5   5       10.76        5.03      2.16 o
   4   5   5      106.92      111.09      5.37 o
   5   5   5        1.11       -0.76      2.74 o
   6   5   5      135.03      112.97      6.23 o
   7   5   5       59.10       66.12      4.62 o
   8   5   5        0.99        3.00      1.73 o
   9   5   5       93.78      113.12      5.96 o
  10   5   5      108.47      120.66      6.03 o
  11   5   5       49.72       45.29      3.82 o
  12   5   5       38.06       41.58      3.36 o
 -16   6   5      110.60      103.70      4.59 o
 -15   6   5       32.71       29.55      2.79 o
 -14   6   5       39.96       38.82      3.44 o
 -13   6   5       11.03       10.28      2.55 o
 -12   6   5      130.69      122.39      6.17 o
 -11   6   5        9.82       13.52      2.36 o
 -10   6   5       77.82       63.43      4.65 o
  -9   6   5        0.45        0.00      2.65 o
  -8   6   5       79.98       93.19      5.89 o
  -7   6   5       13.97       10.97      2.68 o
  -6   6   5       29.84       30.69      3.34 o
  -5   6   5      463.96      485.29     15.00 o
  -4   6   5       51.55       72.66      4.28 o
  -3   6   5       52.27       54.43      3.96 o
  -2   6   5        0.53        3.39      2.26 o
  -1   6   5      498.69      566.09     16.36 o
   0   6   5       54.32       66.45      4.27 o
   1   6   5       19.76       24.95      2.87 o
   2   6   5      444.83      410.92     11.76 o
   3   6   5        5.62        4.69      2.78 o
   4   6   5       17.65        5.86      3.09 o
   5   6   5       31.92       35.77      3.69 o
   6   6   5        4.40        5.38      2.63 o
   7   6   5        0.06        0.00      2.30 o
   8   6   5       21.19       21.73      2.97 o
   9   6   5       13.70       14.09      2.40 o
  10   6   5        0.23        1.91      1.40 o
  11   6   5        3.84        7.76      1.80 o
 -15   7   5       85.97       93.28      4.05 o
 -14   7   5      185.53      196.17      6.50 o
 -13   7   5       56.62       51.51      3.92 o
 -12   7   5        9.29        5.85      2.54 o
 -11   7   5       33.89       28.94      3.38 o
 -10   7   5        6.80        9.54      2.77 o
  -9   7   5       19.12       17.89      3.12 o
  -8   7   5       57.33       53.36      4.41 o
  -7   7   5        7.89        7.57      2.70 o
  -6   7   5       28.31       28.03      3.60 o
  -5   7   5       92.16       99.18      5.78 o
  -4   7   5       36.03       45.75      4.01 o
  -3   7   5      151.29      156.51      7.19 o
  -2   7   5      163.82      170.61      7.75 o
  -1   7   5       32.67       35.94      3.89 o
   0   7   5      726.12      728.13     19.62 o
   1   7   5      226.02      234.71      8.92 o
   2   7   5       89.84       88.34      5.32 o
   3   7   5        0.85        4.59      1.98 o
   4   7   5       44.53       50.18      4.25 o
   5   7   5       19.83       22.71      3.04 o
   6   7   5        0.07        0.70      2.34 o
   7   7   5       13.04       12.35      2.56 o
   8   7   5       82.77       81.40      4.95 o
   9   7   5      178.50      180.80      6.86 o
  10   7   5       46.63       45.66      3.43 o
 -13   8   5        7.90        7.51      1.95 o
 -12   8   5       32.31       33.18      2.88 o
 -11   8   5        1.13        3.27      1.89 o
 -10   8   5        7.58        7.32      2.64 o
  -9   8   5      110.95      102.66      5.51 o
  -8   8   5       54.97       50.31      4.09 o
  -7   8   5        0.65        0.69      2.29 o
  -6   8   5       43.01       48.98      4.36 o
  -5   8   5       56.96       61.12      4.28 o
  -4   8   5       72.77       82.74      5.16 o
  -3   8   5       70.37       74.31      5.11 o
  -2   8   5      117.50      118.10      6.40 o
  -1   8   5        0.64        2.18      2.18 o
   0   8   5       97.28      102.87      6.02 o
   1   8   5      106.93      104.35      5.79 o
   2   8   5       28.46       33.32      3.72 o
   3   8   5        0.31       -2.42      2.42 o
   4   8   5        5.39        6.77      2.22 o
   5   8   5       92.10       77.86      5.11 o
   6   8   5       30.30       29.05      3.35 o
   7   8   5        6.63        4.73      1.93 o
   8   8   5      103.43       91.49      4.95 o
 -10   9   5       18.02       17.62      2.33 o
  -9   9   5       16.43       17.80      2.56 o
  -8   9   5       96.07       81.18      4.44 o
  -7   9   5      132.15      137.56      5.78 o
  -6   9   5       22.02       25.53      3.04 o
  -5   9   5      138.36      148.78      6.38 o
  -4   9   5       17.77       23.90      2.94 o
  -3   9   5       50.68       55.56      4.00 o
  -2   9   5      198.41      203.47      7.48 o
  -1   9   5        5.42       11.64      2.47 o
   0   9   5       76.94       75.81      4.69 o
   1   9   5       82.25       77.95      4.74 o
   2   9   5       41.28       46.13      3.55 o
   3   9   5        1.10        0.00      2.18 o
   4   9   5       13.62       15.07      2.29 o
   5   9   5        0.29        0.20      1.84 o
  -4  10   5      198.09      188.85      6.07 o
  -3  10   5      123.15      111.62      4.86 o
  -2  10   5       22.42       18.01      2.40 o
  -1  10   5      190.55      167.66      5.71 o
   0  10   5       48.84       42.70      3.04 o
 -19   0   6       17.60       11.27      2.09 o
 -18   0   6       22.19       20.71      2.70 o
 -17   0   6        2.24        1.70      1.67 o
 -16   0   6        8.06        7.32      2.32 o
 -15   0   6       37.00       36.81      3.84 o
 -14   0   6       60.13       56.08      4.30 o
 -13   0   6      146.02      160.67      7.07 o
 -12   0   6      162.52      138.10      5.63 o
 -11   0   6      327.01      286.63      9.37 o
 -10   0   6      207.92      185.36      6.42 o
  -9   0   6      146.79      116.28      4.94 o
  -8   0   6      461.00      421.78     12.93 o
  -7   0   6      631.51      585.82     14.99 o
  -6   0   6     1879.91     1911.09     30.48 o
  -5   0   6      286.16      328.71     10.27 o
  -4   0   6       82.36       63.17      3.29 o
  -3   0   6      138.41      205.01      6.56 o
  -2   0   6      255.53      250.90      7.35 o
  -1   0   6     1165.22      923.41     18.54 o
   0   0   6        0.08        1.12      1.90 o
   1   0   6      492.86      523.95     13.61 o
   2   0   6      296.90      264.14      8.07 o
   3   0   6      626.64      599.34     15.48 o
   4   0   6      647.97      626.29     16.19 o
   5   0   6       17.70       14.60      2.28 o
   6   0   6     3983.69     3793.06     54.44 o
   7   0   6      108.95      106.33      5.36 o
   8   0   6      446.54      381.80     11.72 o
   9   0   6      110.34       89.34      5.58 o
  10   0   6      357.21      375.41     11.47 o
  11   0   6      222.22      236.03      9.00 o
  12   0   6        3.49        3.56      2.00 o
  13   0   6      107.70      129.31      5.64 o
 -19   1   6       14.49       15.47      1.90 o
 -18   1   6       68.40       70.63      4.33 o
 -17   1   6       47.61       50.13      3.65 o
 -16   1   6        0.80        1.75      2.07 o
 -15   1   6       96.75      114.87      5.93 o
 -14   1   6      220.29      236.69      8.63 o
 -13   1   6      191.60      178.61      7.72 o
 -12   1   6      467.32      454.84     12.22 o
 -11   1   6      853.33      846.10     20.33 o
 -10   1   6      147.54      133.41      5.52 o
  -9   1   6       63.66       45.29      3.35 o
  -8   1   6       87.16       69.43      3.68 o
  -7   1   6        2.45        1.85      2.13 o
  -6   1   6      504.57      531.35     13.79 o
  -5   1   6      339.85      354.52     10.79 o
  -4   1   6      709.83      767.37     16.64 o
  -3   1   6      142.67      147.55      4.88 o
  -2   1   6      628.93      587.53     14.12 o
  -1   1   6       51.18       57.55      3.15 o
   0   1   6      392.85      375.08     11.43 o
   1   1   6      116.28      104.52      4.24 o
   2   1   6      364.90      318.10      8.97 o
   3   1   6      887.41      929.05     19.96 o
   4   1   6      281.77      254.31      8.42 o
   5   1   6      178.77      166.55      6.28 o
   6   1   6        4.92        9.25      2.11 o
   7   1   6      109.20      109.77      5.18 o
   8   1   6       25.05       22.37      3.39 o
   9   1   6      181.81      177.06      7.90 o
  10   1   6        0.95        7.00      2.33 o
  11   1   6       56.75       64.00      4.52 o
  12   1   6      102.97      131.31      6.08 o
  13   1   6       44.18       51.07      3.43 o
 -19   2   6       47.92       46.65      3.31 o
 -18   2   6       10.01        8.25      2.19 o
 -17   2   6       16.57       16.90      2.59 o
 -16   2   6       36.96       40.78      4.01 o
 -15   2   6       17.66       19.25      3.12 o
 -14   2   6        8.33        2.29      2.96 o
 -13   2   6       18.84       17.03      2.97 o
 -12   2   6      290.01      281.79      9.47 o
 -11   2   6      262.37      236.37      7.59 o
 -10   2   6      739.68      740.92     18.61 o
  -9   2   6      279.13      276.92      8.95 o
  -8   2   6      506.43      398.00     10.87 o
  -7   2   6      161.03      181.48      5.96 o
  -6   2   6       29.31       33.88      2.79 o
  -5   2   6      479.82      541.61     14.03 o
  -4   2   6      119.02      125.84      4.55 o
  -3   2   6      651.99      713.17     16.25 o
  -2   2   6      134.68      151.87      5.14 o
  -1   2   6      841.44      884.01     18.72 o
   0   2   6        6.58       13.05      1.80 o
   1   2   6       46.42       34.21      2.77 o
   2   2   6      126.74      109.55      4.65 o
   3   2   6       10.87       15.08      2.03 o
   4   2   6      214.58      231.22      7.10 o
   5   2   6      172.54      149.79      5.89 o
   6   2   6      239.36      232.95      7.46 o
   7   2   6       17.08       16.27      3.01 o
   8   2   6       48.77       46.38      4.60 o
   9   2   6       53.87       56.57      4.65 o
  10   2   6        0.17       -0.69      2.02 o
  11   2   6        6.90       11.91      2.20 o
  12   2   6       11.39       16.35      2.30 o
  13   2   6       13.05       18.55      2.30 o
 -18   3   6       21.23       20.08      2.43 o
 -17   3   6       42.11       40.16      3.20 o
 -16   3   6        0.20        2.75      1.73 o
 -15   3   6       53.87       44.35      4.01 o
 -14   3   6        4.12        4.47      2.27 o
 -13   3   6       98.87       97.46      5.78 o
 -12   3   6        1.28        0.77      2.19 o
 -11   3   6        0.05        1.92      2.46 o
 -10   3   6       27.18       30.81      2.95 o
  -9   3   6       36.51       41.00      3.30 o
  -8   3   6       55.44       63.88      3.74 o
  -7   3   6        5.99        2.52      1.73 o
  -6   3   6       23.13       22.29      2.53 o
  -5   3   6      133.05      143.16      5.39 o
  -4   3   6        1.36        3.27      1.50 o
  -3   3   6        2.55        2.93      1.57 o
  -2   3   6      263.88      281.86      8.36 o
  -1   3   6       26.36       26.45      2.59 o
   0   3   6      225.48      238.03      7.78 o
   1   3   6        1.04        6.68      1.91 o
   2   3   6        3.90       -2.33      2.33 o
   3   3   6       24.78       24.88      2.61 o
   4   3   6       34.80       37.47      3.11 o
   5   3   6       30.27       32.32      2.88 o
   6   3   6        0.32        0.82      2.53 o
   7   3   6       24.56       21.80      3.57 o
   8   3   6        1.92        1.36      2.09 o
   9   3   6        0.42       -2.50      2.50 o
  10   3   6       23.13       31.09      3.40 o
  11   3   6       10.71       12.74      2.39 o
  12   3   6        1.70        1.42      1.57 o
  13   3   6        4.93        5.67      1.58 o
 -18   4   6       24.35       25.90      2.34 o
 -17   4   6        0.72        1.56      1.51 o
 -16   4   6        4.73        6.22      1.99 o
 -15   4   6        2.89        0.97      2.56 o
 -14   4   6      102.17       95.29      5.51 o
 -13   4   6       19.96       20.89      3.17 o
 -12   4   6       39.83       40.43      3.85 o
 -11   4   6       53.36       54.06      4.32 o
 -10   4   6       33.94       34.22      3.28 o
  -9   4   6        1.64        4.79      2.00 o
  -8   4   6      232.49      245.23      7.66 o
  -7   4   6       70.88       71.90      4.19 o
  -6   4   6       25.33       26.90      2.80 o
  -5   4   6      325.83      265.70      7.92 o
  -4   4   6      863.07      883.49     20.18 o
  -3   4   6      214.72      245.07      8.10 o
  -2   4   6        0.95        5.10      1.77 o
  -1   4   6       74.58       71.65      4.09 o
   0   4   6        0.22       -0.35      2.24 o
   1   4   6        0.21       -2.79      2.79 o
   2   4   6        1.16        1.47      2.50 o
   3   4   6       28.18       26.75      2.87 o
   4   4   6       23.26       15.73      2.64 o
   5   4   6      331.02      303.27     10.16 o
   6   4   6       41.33       38.84      4.23 o
   7   4   6       26.50       25.45      3.02 o
   8   4   6      103.29      116.88      6.24 o
   9   4   6        0.61       -2.47      2.47 o
  10   4   6       19.01       24.20      3.17 o
  11   4   6        1.91        1.68      1.57 o
  12   4   6       13.19       13.13      2.14 o
 -17   5   6       31.92       33.91      2.56 o
 -16   5   6       17.31       21.03      2.35 o
 -15   5   6        4.91        4.85      2.30 o
 -14   5   6       17.64       16.33      2.79 o
 -13   5   6       28.83       29.89      3.40 o
 -12   5   6       20.38       24.82      2.95 o
 -11   5   6       87.60      115.64      6.04 o
 -10   5   6        5.29        5.23      2.59 o
  -9   5   6       63.88       72.50      5.10 o
  -8   5   6       11.16       13.61      2.74 o
  -7   5   6      155.76      163.16      6.33 o
  -6   5   6       14.32       17.63      2.88 o
  -5   5   6      193.09      191.58      7.04 o
  -4   5   6      859.11      859.79     21.56 o
  -3   5   6      910.36      863.14     21.84 o
  -2   5   6      256.80      262.88      8.22 o
  -1   5   6      116.98      121.85      5.51 o
   0   5   6      373.88      380.04     11.00 o
   1   5   6       92.49       99.71      4.85 o
   2   5   6        4.50        2.85      3.02 o
   3   5   6      188.40      162.43      7.87 o
   4   5   6      311.73      291.08     10.47 o
   5   5   6      183.51      197.69      8.22 o
   6   5   6       78.17       88.96      5.57 o
   7   5   6        2.70        6.61      1.85 o
   8   5   6        1.37        1.00      2.09 o
   9   5   6       83.53       90.15      5.19 o
  10   5   6        1.53        1.99      2.05 o
  11   5   6       28.23       27.07      2.80 o
 -15   6   6       33.10       38.87      3.08 o
 -14   6   6       52.60       58.05      3.84 o
 -13   6   6      167.70      186.56      6.98 o
 -12   6   6       67.94       83.70      5.00 o
 -11   6   6       16.21       13.67      2.85 o
 -10   6   6       35.42       37.66      4.18 o
  -9   6   6       19.73       15.43      2.82 o
  -8   6   6        0.44        0.82      2.72 o
  -7   6   6      612.03      575.35     17.13 o
  -6   6   6      789.81      759.61     20.13 o
  -5   6   6      369.39      378.32     11.25 o
  -4   6   6      104.02      113.87      6.11 o
  -3   6   6       61.68       65.22      4.82 o
  -2   6   6       64.28       68.26      4.87 o
  -1   6   6       11.89       17.17      3.37 o
   0   6   6       12.19       19.28      2.88 o
   1   6   6       79.38       69.55      5.17 o
   2   6   6      459.21      446.06     13.09 o
   3   6   6       24.30       28.15      3.75 o
   4   6   6      162.04      169.24      7.81 o
   5   6   6        3.20        5.90      2.33 o
   6   6   6       48.83       49.32      4.18 o
   7   6   6      259.43      273.10      8.98 o
   8   6   6      149.12      167.24      7.01 o
   9   6   6        2.08        4.14      1.74 o
  10   6   6       71.36       64.46      4.10 o
 -14   7   6      138.30      161.34      5.20 o
 -13   7   6        3.06       -0.68      2.38 o
 -12   7   6       57.39       62.79      3.94 o
 -11   7   6      136.16      133.13      5.93 o
 -10   7   6       10.19        5.90      2.38 o
  -9   7   6      295.15      314.39      9.95 o
  -8   7   6      142.90      151.76      7.07 o
  -7   7   6        1.47        2.54      2.30 o
  -6   7   6      456.34      455.91     12.37 o
  -5   7   6      191.93      199.32      8.10 o
  -4   7   6        8.39        7.75      2.54 o
  -3   7   6      129.79      139.84      6.80 o
  -2   7   6      148.15      173.24      7.59 o
  -1   7   6       47.07       56.30      4.57 o
   0   7   6        0.88       -1.10      2.30 o
   1   7   6       23.15       21.25      3.49 o
   2   7   6       20.33       24.98      3.27 o
   3   7   6      179.44      153.00      7.18 o
   4   7   6      144.13      131.90      6.80 o
   5   7   6       44.77       51.79      4.18 o
   6   7   6      110.23      120.69      5.81 o
   7   7   6        6.55        7.02      1.89 o
   8   7   6        2.84        1.38      2.06 o
 -12   8   6        1.11        2.30      1.54 o
 -11   8   6       27.97       35.49      3.05 o
 -10   8   6       68.35       68.87      4.23 o
  -9   8   6       35.54       42.44      3.37 o
  -8   8   6        0.23       -1.69      2.39 o
  -7   8   6       24.84       28.36      3.39 o
  -6   8   6        0.09        2.31      1.84 o
  -5   8   6       63.75       68.40      4.56 o
  -4   8   6       67.17       74.04      5.04 o
  -3   8   6        2.40        2.63      2.01 o
  -2   8   6       65.33       69.09      5.02 o
  -1   8   6      263.49      269.14      9.25 o
   0   8   6       17.84       11.81      3.07 o
   1   8   6      152.30      163.12      6.60 o
   2   8   6        8.20        7.12      2.22 o
   3   8   6        9.31        7.93      1.98 o
   4   8   6        3.08        2.98      1.96 o
   5   8   6       64.17       67.73      4.30 o
   6   8   6       18.41       23.39      2.39 o
  -8   9   6        1.27       -1.66      2.00 o
  -7   9   6       30.21       28.29      2.75 o
  -6   9   6       23.25       23.95      2.70 o
  -5   9   6        3.67        9.38      2.00 o
  -4   9   6        2.23        6.01      1.79 o
  -3   9   6       66.53       66.87      4.40 o
  -2   9   6        9.43       10.20      2.20 o
  -1   9   6        4.26        1.64      2.15 o
   0   9   6       25.72       17.70      2.59 o
   1   9   6        4.37        1.25      1.77 o
   2   9   6        3.55       -0.38      2.06 o
 -18   1   7       69.66       75.89      4.09 o
 -17   1   7        4.34        2.41      1.71 o
 -16   1   7        6.50        7.90      1.90 o
 -15   1   7       76.53       88.38      5.22 o
 -14   1   7       16.03        7.53      2.61 o
 -13   1   7       35.49       32.93      3.86 o
 -12   1   7      130.53      123.06      6.28 o
 -11   1   7       70.54       73.99      4.43 o
 -10   1   7      411.18      345.01     10.99 o
  -9   1   7      223.26      189.92      6.67 o
  -8   1   7        0.78       -0.70      2.38 o
  -7   1   7      115.02      112.22      4.79 o
  -6   1   7      133.54      129.04      5.12 o
  -5   1   7        4.31        5.63      1.60 o
  -4   1   7      259.29      291.71      8.75 o
  -3   1   7       22.70       20.97      2.39 o
  -2   1   7        2.15        2.65      1.75 o
  -1   1   7      480.19      468.88     13.97 o
   0   1   7      252.78      225.98      6.84 o
   1   1   7      196.41      186.10      6.25 o
   2   1   7      219.19      197.47      6.80 o
   3   1   7       29.15       29.03      2.72 o
   4   1   7        3.31        0.77      1.80 o
   5   1   7       86.53       92.10      5.46 o
   6   1   7       54.14       53.62      4.23 o
   7   1   7      213.91      221.81      8.52 o
   8   1   7      414.25      377.22     11.51 o
   9   1   7        1.90        1.08      2.59 o
  10   1   7        0.21        0.63      1.79 o
  11   1   7        0.59        3.92      1.61 o
  12   1   7        0.04       -1.10      1.42 o
 -18   2   7       76.32       78.80      3.98 o
 -17   2   7       40.95       46.32      3.48 o
 -16   2   7       83.01       73.57      4.88 o
 -15   2   7        1.99        4.09      2.00 o
 -14   2   7      264.31      244.93      8.54 o
 -13   2   7        3.00        4.86      2.09 o
 -12   2   7       66.24       63.12      4.55 o
 -11   2   7       33.61       37.69      4.03 o
 -10   2   7     1368.81     1303.64     27.34 o
  -9   2   7      193.97      166.77      6.54 o
  -8   2   7      365.51      298.65      9.64 o
  -7   2   7      103.12       92.09      4.56 o
  -6   2   7        1.08        2.29      1.63 o
  -5   2   7      208.64      191.79      6.35 o
  -4   2   7      256.36      267.62      8.76 o
  -3   2   7        4.01        4.59      1.74 o
  -2   2   7      640.53      637.98     16.68 o
  -1   2   7      104.29      108.79      4.77 o
   0   2   7      318.95      333.84      9.88 o
   1   2   7       51.02       50.75      3.40 o
   2   2   7       41.67       42.17      3.34 o
   3   2   7      157.93      179.95      6.49 o
   4   2   7      513.11      523.80     15.97 o
   5   2   7       49.25       50.12      4.05 o
   6   2   7       62.21       63.68      4.68 o
   7   2   7      166.82      169.29      7.71 o
   8   2   7        0.04        4.85      1.68 o
   9   2   7        2.22        7.16      1.71 o
  10   2   7       59.66       78.72      4.69 o
  11   2   7        0.09        0.70      1.57 o
 -18   3   7       55.51       57.05      3.22 o
 -17   3   7       20.63       20.94      2.65 o
 -16   3   7       17.50       17.74      2.50 o
 -15   3   7      180.25      195.52      7.39 o
 -14   3   7       27.24       35.37      3.72 o
 -13   3   7       83.64       84.34      5.17 o
 -12   3   7        2.17        6.16      2.18 o
 -11   3   7       71.42       70.76      4.87 o
 -10   3   7        4.10        2.00      2.57 o
  -9   3   7      145.22      136.91      5.86 o
  -8   3   7      575.46      488.66     13.13 o
  -7   3   7     1062.12     1002.88     22.83 o
  -6   3   7      896.55      880.44     20.79 o
  -5   3   7        2.16        4.51      2.03 o
  -4   3   7      716.90      828.32     19.67 o
  -3   3   7      511.55      534.53     15.53 o
  -2   3   7        0.31        4.35      1.54 o
  -1   3   7      284.02      292.23      9.29 o
   0   3   7      586.12      524.72     15.96 o
   1   3   7      280.08      300.31      9.52 o
   2   3   7      898.97      910.93     22.02 o
   3   3   7      529.95      532.69     15.98 o
   4   3   7       12.05        5.76      2.62 o
   5   3   7      123.15      127.79      6.32 o
   6   3   7      151.40      153.98      7.28 o
   7   3   7        2.19        2.59      2.35 o
   8   3   7       38.87       45.56      4.00 o
   9   3   7       26.01       34.11      3.37 o
  10   3   7        0.44       -0.25      1.80 o
  11   3   7       58.58       60.95      3.79 o
 -17   4   7       12.84       15.13      1.97 o
 -16   4   7      109.08      124.60      5.33 o
 -15   4   7        2.93        2.28      1.68 o
 -14   4   7       72.91       91.81      5.28 o
 -13   4   7       16.42       23.68      3.12 o
 -12   4   7      100.77      106.03      5.87 o
 -11   4   7      427.88      427.41     11.91 o
 -10   4   7      290.90      301.06      9.83 o
  -9   4   7        3.04       -1.54      3.18 o
  -8   4   7       83.30       89.21      5.61 o
  -7   4   7        7.83        6.63      2.23 o
  -6   4   7       77.64       69.16      4.24 o
  -5   4   7       29.82       27.72      3.08 o
  -4   4   7       21.25       19.41      2.54 o
  -3   4   7      313.87      359.34     10.78 o
  -2   4   7      423.56      436.32     12.11 o
  -1   4   7      285.75      288.72      8.58 o
   0   4   7        4.24        3.31      1.95 o
   1   4   7      353.72      327.67     10.52 o
   2   4   7        1.03        3.63      2.04 o
   3   4   7      114.19      120.18      6.10 o
   4   4   7       75.73       85.58      5.26 o
   5   4   7      116.04      110.65      5.98 o
   6   4   7       31.58       31.88      3.93 o
   7   4   7      258.18      261.19      9.06 o
   8   4   7        1.96        2.15      1.87 o
   9   4   7       42.27       57.03      4.06 o
  10   4   7       12.44       18.28      2.44 o
 -16   5   7       24.13       22.50      2.27 o
 -15   5   7      111.35      124.64      5.10 o
 -14   5   7       30.39       39.58      3.12 o
 -13   5   7       37.95       43.16      3.78 o
 -12   5   7       60.29       64.03      4.41 o
 -11   5   7        0.59       -1.42      3.18 o
 -10   5   7      116.09      131.08      6.51 o
  -9   5   7      365.64      383.09     11.07 o
  -8   5   7        1.13       -0.76      3.71 o
  -7   5   7       48.02       43.67      3.95 o
  -6   5   7        9.44        7.01      2.85 o
  -5   5   7      672.47      616.01     18.21 o
  -4   5   7        9.62       10.57      2.70 o
  -3   5   7       64.62       60.59      4.34 o
  -2   5   7       69.39       68.56      4.92 o
  -1   5   7      135.75      138.25      6.95 o
   0   5   7       84.32       80.03      4.85 o
   1   5   7        0.28        1.16      2.01 o
   2   5   7        1.15        1.16      2.00 o
   3   5   7       11.81       10.53      2.42 o
   4   5   7        9.01       10.50      2.50 o
   5   5   7       36.94       38.08      4.18 o
   6   5   7        0.18        2.30      1.75 o
   7   5   7       66.06       78.20      4.98 o
   8   5   7       73.80       83.44      4.79 o
   9   5   7       46.40       57.58      3.72 o
 -14   6   7       15.72       14.98      2.22 o
 -13   6   7       20.36       28.25      2.89 o
 -12   6   7       18.74       24.22      2.63 o
 -11   6   7        0.46        1.59      2.44 o
 -10   6   7       25.59       25.24      3.23 o
  -9   6   7        0.62        1.44      2.28 o
  -8   6   7       62.42       55.14      4.37 o
  -7   6   7        9.10       10.19      2.90 o
  -6   6   7        0.13        2.16      2.23 o
  -5   6   7      173.80      191.27      8.25 o
  -4   6   7      117.61      124.80      6.81 o
  -3   6   7       41.43       42.22      4.56 o
  -2   6   7        1.81        4.21      2.00 o
  -1   6   7       15.86       22.90      2.85 o
   0   6   7        3.77       -3.86      3.86 o
   1   6   7       85.24       81.82      5.45 o
   2   6   7       48.04       42.85      3.73 o
   3   6   7       63.17       59.63      4.68 o
   4   6   7       27.88       31.98      3.54 o
   5   6   7        2.95        5.87      1.60 o
   6   6   7        0.72        1.38      2.01 o
   7   6   7        0.12        0.94      1.48 o
   8   6   7        0.13       -1.95      1.95 o
 -13   7   7        5.05        6.28      1.79 o
 -12   7   7        4.25        6.67      2.12 o
 -11   7   7       55.78       60.66      3.91 o
 -10   7   7        3.12        3.59      2.03 o
  -9   7   7       45.13       43.37      4.12 o
  -8   7   7        1.40        0.67      2.21 o
  -7   7   7        9.27       11.13      2.41 o
  -6   7   7       23.04       18.64      3.28 o
  -5   7   7       17.25       24.45      2.78 o
  -4   7   7        0.10        3.45      2.36 o
  -3   7   7       30.35       28.87      3.54 o
  -2   7   7       29.82       33.09      3.60 o
  -1   7   7       38.70       36.50      3.83 o
   0   7   7       62.84       70.76      4.62 o
   1   7   7       25.60       20.68      3.21 o
   2   7   7      123.86      115.04      6.11 o
   3   7   7        1.20        0.00      2.15 o
   4   7   7       37.82       35.94      3.34 o
   5   7   7       28.52       27.79      2.70 o
   6   7   7        0.17        2.29      1.40 o
 -10   8   7       40.27       43.96      3.34 o
  -9   8   7       14.87       21.67      2.34 o
  -8   8   7      264.93      286.42      8.30 o
  -7   8   7      148.79      147.41      6.23 o
  -6   8   7        1.17        4.04      2.01 o
  -5   8   7       82.68       86.86      4.72 o
  -4   8   7       51.65       51.04      3.90 o
  -3   8   7       17.64       18.66      2.56 o
  -2   8   7       26.25       29.40      3.35 o
  -1   8   7       26.17       22.22      3.30 o
   0   8   7       58.20       56.51      4.06 o
   1   8   7       38.13       33.15      3.30 o
   2   8   7        7.70        6.40      2.00 o
   3   8   7        2.58        1.44      2.21 o
 -18   0   8        1.99        4.52      1.44 o
 -17   0   8      106.54      123.88      5.27 o
 -16   0   8        6.92        7.87      2.10 o
 -15   0   8      319.27      322.92      9.80 o
 -14   0   8      430.62      433.75     12.03 o
 -13   0   8       27.31       23.21      3.32 o
 -12   0   8      527.06      508.67     13.48 o
 -11   0   8      701.27      587.92     17.62 o
 -10   0   8       10.32        7.84      2.71 o
  -9   0   8      101.01       91.65      5.63 o
  -8   0   8      923.46      871.32     21.27 o
  -7   0   8       13.04       10.23      2.50 o
  -6   0   8      255.11      240.73      7.68 o
  -5   0   8      543.53      569.11     16.39 o
  -4   0   8      161.66      194.21      6.74 o
  -3   0   8      659.29      652.03     17.53 o
  -2   0   8      267.39      261.72      7.87 o
  -1   0   8        0.82        1.14      2.71 o
   0   0   8      626.41      599.11     16.93 o
   1   0   8      221.35      239.57      7.72 o
   2   0   8       46.44       44.96      3.89 o
   3   0   8       25.53       31.20      3.32 o
   4   0   8       37.42       37.19      3.49 o
   5   0   8      224.79      207.70      8.13 o
   6   0   8        3.21        3.42      1.83 o
   7   0   8       13.54       17.58      2.70 o
   8   0   8      183.04      157.95      6.68 o
   9   0   8      450.70      519.70     14.23 o
  10   0   8       12.56       18.06      2.35 o
 -17   1   8        0.20        0.91      1.73 o
 -16   1   8      102.17      105.80      5.11 o
 -15   1   8       94.25      106.37      5.46 o
 -14   1   8        8.68       13.96      2.61 o
 -13   1   8       99.16       97.54      5.67 o
 -12   1   8        2.44       -0.76      2.88 o
 -11   1   8      665.85      609.19     18.23 o
 -10   1   8      168.63      138.42      7.08 o
  -9   1   8       19.44       15.15      3.18 o
  -8   1   8       47.33       42.44      3.66 o
  -7   1   8      502.05      481.14     12.82 o
  -6   1   8      145.18      138.50      5.75 o
  -5   1   8      253.94      267.90      8.16 o
  -4   1   8      275.99      267.54      8.95 o
  -3   1   8       23.54       23.71      2.78 o
  -2   1   8       10.72        5.31      2.06 o
  -1   1   8      677.29      669.80     18.13 o
   0   1   8       25.39       24.47      2.81 o
   1   1   8       81.95       80.58      4.44 o
   2   1   8       28.22       29.99      3.58 o
   3   1   8       25.52       19.27      3.15 o
   4   1   8      135.79      144.13      6.81 o
   5   1   8       98.64      105.06      5.87 o
   6   1   8        4.51        5.10      2.18 o
   7   1   8        6.81        6.88      2.10 o
   8   1   8      242.63      253.23      8.50 o
   9   1   8        7.23       12.62      2.13 o
  10   1   8      122.34      143.81      5.88 o
 -17   2   8        7.58        7.80      1.85 o
 -16   2   8        0.30        0.26      1.91 o
 -15   2   8       42.72       43.27      3.87 o
 -14   2   8      166.62      167.56      7.04 o
 -13   2   8       99.48       92.94      5.47 o
 -12   2   8        1.22        0.00      2.87 o
 -11   2   8        7.17        5.69      2.35 o
 -10   2   8      224.70      201.08      8.45 o
  -9   2   8       71.00       58.25      4.76 o
  -8   2   8      365.27      341.08     10.79 o
  -7   2   8       11.11       10.65      2.47 o
  -6   2   8      262.69      277.05      8.22 o
  -5   2   8      331.85      319.66     10.11 o
  -4   2   8       88.23      101.94      4.81 o
  -3   2   8        0.65        2.29      1.55 o
  -2   2   8       15.27       21.40      2.57 o
  -1   2   8      564.14      534.70     16.17 o
   0   2   8      149.94      140.58      6.80 o
   1   2   8       25.84       27.74      3.38 o
   2   2   8       59.11       52.23      4.57 o
   3   2   8      474.76      484.10     12.90 o
   4   2   8      224.72      224.23      8.59 o
   5   2   8        7.09        7.91      2.21 o
   6   2   8       11.61        9.67      2.37 o
   7   2   8       21.74       25.27      3.40 o
   8   2   8       60.34       63.33      4.33 o
   9   2   8       74.81       97.02      4.84 o
  10   2   8        0.62        0.00      1.40 o
 -17   3   8        6.04        6.04      1.68 o
 -16   3   8        0.72       -0.68      2.19 o
 -15   3   8        4.33        1.90      2.32 o
 -14   3   8        5.85        7.19      2.46 o
 -13   3   8       41.21       36.11      3.71 o
 -12   3   8        7.92        2.91      2.30 o
 -11   3   8        5.21        1.54      2.36 o
 -10   3   8       22.76       22.26      3.57 o
  -9   3   8       37.68       31.34      3.78 o
  -8   3   8        6.55        5.80      2.58 o
  -7   3   8       96.71      108.95      6.17 o
  -6   3   8        0.12       -3.11      3.11 o
  -5   3   8       14.95       11.93      2.67 o
  -4   3   8        1.29       -1.54      2.55 o
  -3   3   8        0.00        0.00      2.67 o
  -2   3   8      226.31      234.92      9.10 o
  -1   3   8       96.68      117.42      5.99 o
   0   3   8       34.20       36.69      3.99 o
   1   3   8        2.29        3.92      1.87 o
   2   3   8       23.08       19.37      3.07 o
   3   3   8       11.08       16.20      3.02 o
   4   3   8        0.81        1.11      2.12 o
   5   3   8        1.61        0.71      2.01 o
   6   3   8        5.79        3.35      1.94 o
   7   3   8        0.25        1.24      2.11 o
   8   3   8       14.40       20.49      2.67 o
   9   3   8       22.72       27.33      2.64 o
 -16   4   8       14.39       12.24      2.00 o
 -15   4   8        0.05        0.46      1.91 o
 -14   4   8       80.54       84.91      4.60 o
 -13   4   8       28.01       25.00      3.10 o
 -12   4   8       47.49       57.88      4.19 o
 -11   4   8       25.80       28.10      3.24 o
 -10   4   8        1.72        4.03      1.92 o
  -9   4   8       47.27       50.41      4.09 o
  -8   4   8       20.80       21.33      3.67 o
  -7   4   8       67.36       64.30      4.68 o
  -6   4   8       23.30       19.29      2.99 o
  -5   4   8       44.74       47.70      3.98 o
  -4   4   8        8.57        8.55      2.50 o
  -3   4   8        3.70        0.39      2.36 o
  -2   4   8       45.27       47.79      4.39 o
  -1   4   8       68.92       75.20      4.85 o
   0   4   8      117.40      113.56      6.51 o
   1   4   8       22.38       20.64      3.22 o
   2   4   8       20.98       18.14      2.81 o
   3   4   8      232.61      241.75      8.71 o
   4   4   8      157.99      160.17      7.03 o
   5   4   8        9.06        9.15      2.33 o
   6   4   8       22.64       21.36      2.98 o
   7   4   8        0.27       -1.72      2.08 o
   8   4   8        1.04        0.88      1.59 o
 -15   5   8       72.52       82.07      3.98 o
 -14   5   8        0.50        0.00      2.08 o
 -13   5   8       66.54       85.09      4.48 o
 -12   5   8       11.28       14.61      2.44 o
 -11   5   8       14.21       15.12      2.42 o
 -10   5   8      320.31      357.85     10.47 o
  -9   5   8      117.08      127.95      6.65 o
  -8   5   8        7.56        6.07      2.06 o
  -7   5   8      107.12      109.79      6.04 o
  -6   5   8       59.99       64.12      4.82 o
  -5   5   8      268.96      271.47      9.51 o
  -4   5   8      195.19      196.89      8.41 o
  -3   5   8       52.22       50.14      4.28 o
  -2   5   8        6.49        8.02      2.33 o
  -1   5   8      198.00      216.98      8.29 o
   0   5   8       57.54       52.80      4.85 o
   1   5   8        9.24       12.06      2.56 o
   2   5   8       86.57      100.79      5.63 o
   3   5   8        6.33        6.53      2.20 o
   4   5   8      110.97      111.77      5.62 o
   5   5   8       38.62       38.37      3.52 o
   6   5   8       18.20       17.00      2.66 o
   7   5   8        1.41        0.63      2.15 o
 -13   6   8        3.80        5.13      1.50 o
 -12   6   8      103.94      110.31      4.91 o
 -11   6   8      181.44      208.77      7.13 o
 -10   6   8        3.69        5.83      1.91 o
  -9   6   8       99.57      123.14      5.71 o
  -8   6   8      225.37      245.01      8.57 o
  -7   6   8       17.76       16.35      2.90 o
  -6   6   8      591.96      616.82     17.60 o
  -5   6   8       73.25       70.80      5.23 o
  -4   6   8      133.83      131.36      6.48 o
  -3   6   8        1.07        2.72      2.00 o
  -2   6   8      173.67      206.16      7.89 o
  -1   6   8       38.41       37.92      3.74 o
   0   6   8      169.45      186.24      7.27 o
   1   6   8      265.78      241.79      8.69 o
   2   6   8        0.27        2.35      2.42 o
   3   6   8      148.89      135.93      6.14 o
   4   6   8        0.72        0.52      1.71 o
   5   6   8       24.61       27.23      2.90 o
 -11   7   8       28.73       35.11      2.73 o
 -10   7   8      168.51      191.76      6.42 o
  -9   7   8        7.30        8.91      2.08 o
  -8   7   8       49.93       66.47      4.01 o
  -7   7   8      119.12      128.46      5.99 o
  -6   7   8       39.10       42.94      3.71 o
  -5   7   8       44.87       47.26      4.04 o
  -4   7   8       17.42       20.56      2.97 o
  -3   7   8       40.33       33.13      3.47 o
  -2   7   8       27.54       20.67      3.19 o
  -1   7   8       63.49       56.42      4.13 o
   0   7   8        0.48       -0.50      1.91 o
   1   7   8        1.60        1.03      2.15 o
   2   7   8      113.97      113.46      5.34 o
   3   7   8        5.50        8.43      1.87 o
  -6   8   8       90.02       80.92      4.09 o
  -5   8   8       29.95       19.86      2.70 o
  -4   8   8        0.30       -0.76      1.63 o
  -3   8   8       19.31       22.31      2.44 o
  -2   8   8        4.18        0.56      2.36 o
  -1   8   8        7.74        5.25      1.75 o
 -16   1   9       68.17       71.76      3.92 o
 -15   1   9       79.96       75.22      4.34 o
 -14   1   9       90.37       94.35      5.20 o
 -13   1   9        0.84       -0.21      1.92 o
 -12   1   9      130.58      120.90      6.33 o
 -11   1   9      323.54      294.04     10.28 o
 -10   1   9      155.33      125.58      6.58 o
  -9   1   9        5.60        3.21      2.27 o
  -8   1   9       11.22       12.15      2.40 o
  -7   1   9       51.49       55.11      4.53 o
  -6   1   9        3.65        3.40      2.50 o
  -5   1   9      385.88      392.66     11.50 o
  -4   1   9       39.42       31.01      3.56 o
  -3   1   9        5.67        7.81      2.55 o
  -2   1   9      528.15      556.90     16.85 o
  -1   1   9      105.08      101.54      5.77 o
   0   1   9        0.42       -0.38      2.03 o
   1   1   9        0.51        3.26      1.40 o
   2   1   9       21.52       21.71      3.05 o
   3   1   9        5.47        6.55      2.20 o
   4   1   9       70.54       79.71      5.12 o
   5   1   9        4.75        2.47      1.88 o
   6   1   9       27.64       32.02      3.05 o
   7   1   9      119.60      119.10      5.40 o
   8   1   9       14.10       12.91      1.96 o
 -16   2   9        0.17       -1.89      1.98 o
 -15   2   9      194.87      199.59      6.84 o
 -14   2   9       43.76       51.70      3.66 o
 -13   2   9        0.39       -0.91      2.16 o
 -12   2   9        0.66        1.38      2.35 o
 -11   2   9       17.11       11.58      2.87 o
 -10   2   9      161.06      140.86      7.37 o
  -9   2   9      549.01      439.58     12.50 o
  -8   2   9      130.71      125.34      6.83 o
  -7   2   9        2.00        1.56      2.64 o
  -6   2   9      180.27      192.28      8.09 o
  -5   2   9       16.52       26.42      3.31 o
  -4   2   9      241.38      271.42      9.68 o
  -3   2   9      288.47      299.56     10.12 o
  -2   2   9        0.11       -1.52      2.35 o
  -1   2   9      142.24      155.07      7.09 o
   0   2   9       42.87       46.74      3.87 o
   1   2   9        2.89        0.74      2.28 o
   2   2   9        2.27       -2.47      2.57 o
   3   2   9      115.67      117.88      6.24 o
   4   2   9        3.75        4.47      1.98 o
   5   2   9       89.95      105.59      5.50 o
   6   2   9       21.94       20.94      2.81 o
   7   2   9        0.71       -1.63      1.63 o
 -15   3   9        5.79        2.32      1.98 o
 -14   3   9      206.40      218.19      7.17 o
 -13   3   9      225.67      241.69      7.99 o
 -12   3   9       91.60       95.87      5.26 o
 -11   3   9        3.15       -1.63      2.55 o
 -10   3   9      211.93      193.27      8.25 o
  -9   3   9       68.52       52.32      4.29 o
  -8   3   9      270.18      225.06      8.70 o
  -7   3   9       15.85       11.94      2.77 o
  -6   3   9        3.97        4.54      2.31 o
  -5   3   9      179.82      186.22      7.92 o
  -4   3   9       90.80       89.59      5.78 o
  -3   3   9        2.78        1.89      2.43 o
  -2   3   9        2.49       -1.86      2.44 o
  -1   3   9       31.68       28.58      3.41 o
   0   3   9      252.89      255.11      9.04 o
   1   3   9      359.17      366.40     10.94 o
   2   3   9        1.99        3.83      1.64 o
   3   3   9       10.86       10.61      2.29 o
   4   3   9      113.70      115.71      6.01 o
   5   3   9       27.79       20.99      2.82 o
   6   3   9       26.18       33.53      2.90 o
   7   3   9       67.63       77.36      4.27 o
 -14   4   9        0.12        0.41      1.95 o
 -13   4   9        7.32        8.16      2.02 o
 -12   4   9       34.34       32.26      3.40 o
 -11   4   9        0.76       -2.35      2.45 o
 -10   4   9      103.51      111.17      5.94 o
  -9   4   9      175.67      164.58      7.29 o
  -8   4   9       41.34       37.25      3.91 o
  -7   4   9        6.60        6.52      2.40 o
  -6   4   9       31.35       30.23      3.39 o
  -5   4   9        0.75        3.83      1.63 o
  -4   4   9      201.50      209.76      8.35 o
  -3   4   9      235.40      236.12      8.98 o
  -2   4   9       25.04       28.06      3.19 o
  -1   4   9      208.40      239.25      8.63 o
   0   4   9      299.77      292.39      9.70 o
   1   4   9        1.97        0.98      2.70 o
   2   4   9       68.84       77.34      4.51 o
   3   4   9       12.60       17.58      2.76 o
   4   4   9        0.07       -1.00      1.77 o
   5   4   9       89.36      105.94      4.76 o
   6   4   9       93.46       97.78      4.56 o
 -13   5   9        1.97        1.10      1.80 o
 -12   5   9       44.44       48.31      3.67 o
 -11   5   9       63.34       71.98      4.03 o
 -10   5   9       36.38       42.66      3.62 o
  -9   5   9        5.51        6.89      2.03 o
  -8   5   9       27.05       25.71      3.27 o
  -7   5   9       14.08       11.27      2.51 o
  -6   5   9       16.78       17.41      2.58 o
  -5   5   9      218.66      230.12      8.43 o
  -4   5   9      313.36      311.36      9.98 o
  -3   5   9      255.55      256.60      9.26 o
  -2   5   9      130.90      131.49      6.21 o
  -1   5   9       14.40       12.84      2.70 o
   0   5   9        5.16        5.53      2.03 o
   1   5   9       16.96       20.12      2.63 o
   2   5   9        3.95        0.52      2.21 o
   3   5   9        3.98        5.12      1.64 o
   4   5   9       69.17       67.31      3.86 o
 -11   6   9       45.08       52.67      3.15 o
 -10   6   9       13.03       13.37      2.22 o
  -9   6   9       37.86       36.16      3.18 o
  -8   6   9        9.45       11.50      2.17 o
  -7   6   9       42.07       37.87      3.89 o
  -6   6   9       13.30       16.67      2.67 o
  -5   6   9       44.81       42.26      3.58 o
  -4   6   9        4.64        4.81      1.72 o
  -3   6   9       26.94       31.17      3.26 o
  -2   6   9        8.33        6.60      1.97 o
  -1   6   9       36.55       35.68      3.44 o
   0   6   9        0.96        0.70      1.86 o
   1   6   9       10.25        7.73      2.13 o
   2   6   9        3.46        4.35      1.49 o
  -7   7   9        2.71        3.52      1.73 o
  -6   7   9        5.24        4.48      1.79 o
  -5   7   9       10.36        6.65      2.06 o
  -4   7   9       24.51       20.14      2.31 o
  -3   7   9        1.10        0.00      1.58 o
  -2   7   9       31.35       27.97      2.67 o
 -15   0  10      162.65      161.10      5.54 o
 -14   0  10      222.64      224.91      6.98 o
 -13   0  10      136.99      142.64      5.98 o
 -12   0  10        5.11        5.21      2.21 o
 -11   0  10       16.01       19.68      2.94 o
 -10   0  10      154.76      122.55      6.22 o
  -9   0  10       39.37       33.62      3.65 o
  -8   0  10       55.24       48.57      4.30 o
  -7   0  10      296.10      280.42      9.47 o
  -6   0  10       92.63       82.04      5.50 o
  -5   0  10      310.47      322.85     10.33 o
  -4   0  10      467.35      469.64     12.79 o
  -3   0  10       63.91       63.39      4.51 o
  -2   0  10        0.67        1.04      2.17 o
  -1   0  10      149.98      149.45      6.74 o
   0   0  10       54.44       57.98      4.17 o
   1   0  10       34.49       41.34      3.65 o
   2   0  10       34.27       39.36      3.49 o
   3   0  10       10.34       10.95      1.86 o
   4   0  10       75.61       76.37      4.23 o
   5   0  10       72.45       62.55      3.92 o
 -14   1  10       75.82       67.15      4.25 o
 -13   1  10        5.55        2.03      2.59 o
 -12   1  10        7.60        3.70      2.03 o
 -11   1  10       18.65       16.75      3.11 o
 -10   1  10        0.48        0.00      2.17 o
  -9   1  10       21.03       22.51      2.97 o
  -8   1  10      428.13      376.45     11.35 o
  -7   1  10       23.35       13.42      3.08 o
  -6   1  10      367.72      359.01     11.12 o
  -5   1  10       11.97       15.40      2.84 o
  -4   1  10       26.29       26.67      3.61 o
  -3   1  10       50.96       52.50      4.29 o
  -2   1  10       80.77       89.86      5.41 o
  -1   1  10        5.01        5.81      2.00 o
   0   1  10      222.44      215.97      8.02 o
   1   1  10       17.00       22.63      2.90 o
   2   1  10        0.20        1.71      1.84 o
   3   1  10       70.71       85.68      4.55 o
   4   1  10       64.95       80.76      4.18 o
   5   1  10        0.23       -1.81      1.81 o
 -14   2  10        0.31       -1.71      1.89 o
 -13   2  10       38.03       33.08      3.23 o
 -12   2  10       26.39       27.42      3.11 o
 -11   2  10        0.19        0.61      2.15 o
 -10   2  10        9.01        6.70      2.26 o
  -9   2  10       34.98       27.18      3.30 o
  -8   2  10       23.99       18.21      3.00 o
  -7   2  10      290.90      273.09      9.30 o
  -6   2  10      235.80      240.93      8.62 o
  -5   2  10       42.43       49.00      4.02 o
  -4   2  10        9.94        6.84      2.50 o
  -3   2  10        1.93        3.16      1.60 o
  -2   2  10       28.05       30.97      3.23 o
  -1   2  10        9.56       15.48      2.47 o
   0   2  10       29.71       28.71      2.96 o
   1   2  10        1.25       -0.29      1.98 o
   2   2  10       58.31       59.03      4.08 o
   3   2  10       34.97       31.28      3.06 o
   4   2  10       43.76       44.40      3.27 o
 -13   3  10        8.02        8.93      1.61 o
 -12   3  10        0.01       -0.90      1.94 o
 -11   3  10        8.21        8.86      2.23 o
 -10   3  10        7.52        7.10      2.37 o
  -9   3  10       14.90        9.31      2.61 o
  -8   3  10        0.04        1.57      2.15 o
  -7   3  10        2.00        3.60      1.54 o
  -6   3  10        1.34        1.28      2.17 o
  -5   3  10        0.13       -1.27      2.50 o
  -4   3  10       36.54       42.23      3.72 o
  -3   3  10        0.47        0.00      1.87 o
  -2   3  10        2.68        4.13      1.77 o
  -1   3  10       28.08       35.03      3.44 o
   0   3  10        8.75        8.47      2.14 o
   1   3  10        0.03       -0.52      1.77 o
   2   3  10       37.87       42.30      3.26 o
   3   3  10        0.03       -0.21      1.61 o
   4   3  10        1.54        0.36      1.67 o
 -12   4  10        3.43        4.26      1.39 o
 -11   4  10        0.33       -0.21      1.69 o
 -10   4  10       40.29       41.69      3.61 o
  -9   4  10        0.09        1.08      2.06 o
  -8   4  10        2.59        4.29      1.64 o
  -7   4  10      140.09      125.65      6.04 o
  -6   4  10      109.32      106.64      5.43 o
  -5   4  10       40.72       40.33      3.46 o
  -4   4  10        7.74       18.78      2.40 o
  -3   4  10        0.99       -1.98      1.98 o
  -2   4  10        0.06       -1.61      2.28 o
  -1   4  10       28.07       33.75      3.13 o
   0   4  10        4.03        3.57      1.72 o
   1   4  10       18.88       22.99      2.51 o
   2   4  10       16.30       19.84      2.35 o
 -10   5  10       16.63       16.50      2.34 o
  -9   5  10       18.96       21.22      2.37 o
  -8   5  10        8.87        8.38      2.02 o
  -7   5  10        2.95        2.32      1.68 o
  -6   5  10        0.30        1.17      1.70 o
  -5   5  10        5.41        2.11      2.47 o
  -4   5  10       76.65       85.63      4.81 o
  -3   5  10       29.40       27.02      3.04 o
  -2   5  10       55.03       56.79      3.82 o
  -1   5  10        7.04        8.04      1.79 o
   0   5  10      169.57      151.43      6.01 o
 -12   1  11       26.28       27.71      2.49 o
 -11   1  11       33.23       30.50      2.92 o
 -10   1  11        3.76        4.17      1.77 o
  -9   1  11        2.67        1.27      1.63 o
  -8   1  11        4.69        5.03      1.58 o
  -7   1  11        6.90        9.36      1.98 o
  -6   1  11      128.71      123.69      5.83 o
  -5   1  11       16.45       14.76      2.54 o
  -4   1  11      140.08      135.39      6.25 o
  -3   1  11        9.56       13.82      2.12 o
  -2   1  11        8.27        6.38      2.10 o
  -1   1  11       18.45       17.06      2.34 o
   0   1  11        0.13       -0.63      1.66 o
   1   1  11        8.89        8.03      1.76 o
 -11   2  11       65.78       67.81      4.04 o
 -10   2  11       72.48       69.30      4.14 o
  -9   2  11       77.04       68.39      3.97 o
  -8   2  11      104.86       90.39      4.83 o
  -7   2  11       19.12       18.28      2.61 o
  -6   2  11       72.49       66.86      4.30 o
  -5   2  11      212.13      214.95      7.52 o
  -4   2  11       38.41       42.32      3.41 o
  -3   2  11       12.54       14.48      2.32 o
  -2   2  11       30.12       37.51      3.16 o
  -1   2  11        7.15        4.82      1.89 o
   0   2  11        2.51        2.44      1.34 o
 -10   3  11       94.46       88.93      4.33 o
  -9   3  11      158.81      135.52      5.64 o
  -8   3  11        2.77        1.69      1.62 o
  -7   3  11        7.82        6.93      1.80 o
  -6   3  11       74.37       64.96      4.15 o
  -5   3  11       41.45       37.93      3.29 o
  -4   3  11       93.02       91.72      4.62 o
  -3   3  11       63.90       58.79      3.91 o
  -2   3  11        0.87       -0.98      1.67 o
  -1   3  11       74.41       87.65      4.28 o
  -6   4  11        0.23        1.40      0.99 o
  -5   4  11       45.79       38.38      3.11 o
 
